# Supplementary material for: Diiodido(1,10-phenanthroline-κ2 N,N′)platinum(II)
Source: Acta Crystallogr Sect E Struct Rep Online. 2009 Dec 16;66(Pt 1):m65. doi: 10.1107/S1600536809053100 (PMC2980094; doi:10.1107/S1600536809053100)
Supplement: Supplementary file 1 [file e-66-00m65-sup1.cif]

##############################################################################
###                                                                        ###
###        Electronic paper (Acta Crystallographica Section E)             ###
###                                                                        ###
##############################################################################
#                                                                            #
# This CIF contains the data in a paper accepted for publication in Acta     #
# Crystallographica Section E. It conforms to the requirements of Notes      #
# for Authors for Section E, and has been peer reviewed under the auspices   #
# of the IUCr Commission on Journals.                                        #
#                                                                            #
# Full details of the Crystallographic Information File format               #
# are given in the paper "The Crystallographic Information File (CIF):       #
# a New Standard Archive File for Crystallography" by S. R. Hall, F. H.      #
# Allen and I. D. Brown [Acta Cryst. (1991), A47, 655-685].                  #
#                                                                            #
# The current version of the core CIF dictionary is obtainable from          #
# ftp://ftp.iucr.org/pub/cif_core.dic. The current version number is 2.4.    #
#                                                                            #
# Software is freely available for graphical display of the structure(s) in  #
# this CIF.  For information consult the CIF home page http://www.iucr.org/  #
# cif/home.html                                                              #
#                                                                            #
# This file may be used for bona fide research purposes within the           #
# scientific community so long as proper attribution is given to the journal # 
# article from which it was obtained.                                        #
#                                                                            #
##############################################################################
                                             
data_global
_audit_creation_method     SHELXL-97
_journal_date_recd_electronic     2009-12-01
_journal_date_accepted     2009-12-10
_journal_name_full     'Acta Crystallographica, Section E'
_journal_year     2010
_journal_volume     66
_journal_issue      1
_journal_page_first     m65
_journal_page_last     m65
_journal_paper_category     QM
_journal_coeditor_code     NG2700
_publ_contact_author_name     'Dr. Kwang Ha'
_publ_contact_author_address
; School of Applied Chemical Engineering,
  The Research Institute of Catalysis,
  Chonnam National University,
  Gwangju 500-757,
  Republic of Korea
;
_publ_contact_author_email     hakwang@chonnam.ac.kr
_publ_contact_author_fax     '82 62 530 1909'
_publ_contact_author_phone     '82 62 530 1901'
_publ_section_title
;
Diiodido(1,10-phenanthroline-\k^2^<i>N</i>,<i>N</i>')platinum(II)
;
loop_
    _publ_author_name
    _publ_author_footnote
    _publ_author_address
    'Ha, Kwang' .
; School of Applied Chemical Engineering,
  The Research Institute of Catalysis,
  Chonnam National University,
  Gwangju 500-757,
  Republic of Korea
;
data_I
_chemical_name_systematic
;
Diiodido(1,10-phenanthroline-\k^2^<i>N</i>,<i>N</i>')platinum(II)
;
_chemical_name_common     ?
_chemical_formula_moiety     'C12 H8 I2 N2 Pt'
_chemical_formula_sum     'C12 H8 I2 N2 Pt'
_chemical_formula_structural     ?
_chemical_formula_analytical     ?
_chemical_formula_iupac     '[Pt I2 (C12 H8 N2)]'
_chemical_formula_weight     629.09
_chemical_melting_point     ?
_symmetry_cell_setting     Monoclinic
_symmetry_space_group_name_H-M     'P 21/c'
_symmetry_space_group_name_Hall     '-P 2ybc'
loop_
    _symmetry_equiv_pos_as_xyz
    'x, y, z'
    '-x, y+1/2, -z+1/2'
    '-x, -y, -z'
    'x, -y-1/2, z-1/2'
_cell_length_a     10.3284(9)
_cell_length_b     17.9462(16)
_cell_length_c     7.3833(7)
_cell_angle_alpha     90.00
_cell_angle_beta     108.569(2)
_cell_angle_gamma     90.00
_cell_volume     1297.3(2)
_cell_formula_units_Z     4
_cell_measurement_reflns_used     5463
_cell_measurement_theta_min     2.26
_cell_measurement_theta_max     28.20
_cell_measurement_temperature     200(2)
_exptl_crystal_description     'needle'
_exptl_crystal_colour     'yellow'
_exptl_crystal_size_max     0.32
_exptl_crystal_size_mid     0.13
_exptl_crystal_size_min     0.08
_exptl_crystal_density_diffrn     3.221
_exptl_crystal_density_meas     ?
_exptl_crystal_density_method     'not measured'
_exptl_crystal_F_000     1112
_exptl_absorpt_coefficient_mu     15.553
_exptl_absorpt_correction_type     Multi-scan
_exptl_absorpt_process_details     '(SADABS; Bruker, 2000)'
_exptl_absorpt_correction_T_min     0.422343
_exptl_absorpt_correction_T_max     1.000000
_exptl_special_details
;
;
_diffrn_ambient_temperature     200(2)
_diffrn_radiation_type     MoK\a
_diffrn_radiation_wavelength     0.71073
_diffrn_radiation_source     'fine-focus sealed tube'
_diffrn_radiation_monochromator     graphite
_diffrn_measurement_device_type     'Bruker SMART 1000 CCD'
_diffrn_measurement_method     '\f and \w scans'
_diffrn_detector_area_resol_mean     ?
_diffrn_reflns_number     7331
_diffrn_reflns_av_R_equivalents     0.0328
_diffrn_reflns_av_sigmaI/netI     0.0339
_diffrn_reflns_theta_min     2.08
_diffrn_reflns_theta_max     25.05
_diffrn_reflns_theta_full     25.05
_diffrn_measured_fraction_theta_max     0.991
_diffrn_measured_fraction_theta_full     0.991
_diffrn_reflns_limit_h_min     -11
_diffrn_reflns_limit_h_max     12
_diffrn_reflns_limit_k_min     -21
_diffrn_reflns_limit_k_max     21
_diffrn_reflns_limit_l_min     -8
_diffrn_reflns_limit_l_max     8
_diffrn_standards_number     0
_diffrn_standards_interval_count     0
_diffrn_standards_interval_time     0
_diffrn_standards_decay_%     0
_refine_special_details
;
Refinement of <i>F</i>^2^ against ALL reflections. The weighted <i>R</i>-factor
<i>wR</i> and goodness of fit <i>S</i> are based on <i>F</i>^2^, conventional
<i>R</i>-factors <i>R</i> are based on <i>F</i>, with <i>F</i> set to zero for
negative <i>F</i>^2^. The threshold expression of <i>F</i>^2^ >
\s(<i>F</i>^2^) is used only for calculating <i>R</i>-factors(gt) <i>etc</i>.
and is not relevant to the choice of reflections for refinement.
<i>R</i>-factors based on <i>F</i>^2^ are statistically about twice as large
as those based on <i>F</i>, and <i>R</i>- factors based on ALL data will be
even larger.
;
_reflns_number_total     2284
_reflns_number_gt     2110
_reflns_threshold_expression     I>2sigma(I)
_refine_ls_structure_factor_coef     Fsqd
_refine_ls_matrix_type     full
_refine_ls_R_factor_all     0.0365
_refine_ls_R_factor_gt     0.0329
_refine_ls_wR_factor_gt     0.0804
_refine_ls_wR_factor_ref     0.0835
_refine_ls_goodness_of_fit_ref     1.056
_refine_ls_restrained_S_all     1.056
_refine_ls_number_reflns     2284
_refine_ls_number_parameters     154
_refine_ls_number_restraints     0
_refine_ls_hydrogen_treatment     constr
_refine_ls_weighting_scheme     calc
_refine_ls_weighting_details
         'calc w=1/[\s^2^(Fo^2^)+(0.0524P)^2^+0.9657P] where P=(Fo^2^+2Fc^2^)/3'
_atom_sites_solution_hydrogens     geom
_atom_sites_solution_primary     direct
_atom_sites_solution_secondary     difmap
_refine_ls_shift/su_max     0.000
_refine_ls_shift/su_mean     0.000
_refine_diff_density_max     3.051
_refine_diff_density_min     -1.401
_refine_ls_extinction_method     none
_refine_ls_extinction_coef     ?
loop_
    _atom_type_symbol
    _atom_type_description
    _atom_type_scat_dispersion_real
    _atom_type_scat_dispersion_imag
    _atom_type_scat_source
    'C' 'C' 0.0033 0.0016
                         'International Tables Vol C Tables 4.2.6.8 and 6.1.1.4'
    'H' 'H' 0.0000 0.0000
                         'International Tables Vol C Tables 4.2.6.8 and 6.1.1.4'
    'I' 'I' -0.4742 1.8119
                         'International Tables Vol C Tables 4.2.6.8 and 6.1.1.4'
    'N' 'N' 0.0061 0.0033
                         'International Tables Vol C Tables 4.2.6.8 and 6.1.1.4'
    'Pt' 'Pt' -1.7033 8.3905
                         'International Tables Vol C Tables 4.2.6.8 and 6.1.1.4'
_computing_data_collection     'SMART (Bruker, 2000)'
_computing_cell_refinement     'SAINT (Bruker, 2000)'
_computing_data_reduction     'SAINT (Bruker, 2000)'
_computing_structure_solution     'SHELXS97 (Sheldrick, 2008)'
_computing_structure_refinement     'SHELXL97 (Sheldrick, 2008)'
_computing_molecular_graphics
                              'ORTEP-3 (Farrugia, 1997) and PLATON (Spek, 2009)'
_computing_publication_material     'SHELXL97 (Sheldrick, 2008)'
loop_
    _atom_site_type_symbol
    _atom_site_label
    _atom_site_fract_x
    _atom_site_fract_y
    _atom_site_fract_z
    _atom_site_U_iso_or_equiv
    _atom_site_adp_type
    _atom_site_calc_flag
    _atom_site_refinement_flags
    _atom_site_occupancy
    _atom_site_disorder_assembly
    _atom_site_disorder_group
    Pt Pt1 0.71220(3) 0.337678(16) 0.39502(4) 0.02011(13) Uani d . 1 . .
    I I1 0.74244(6) 0.48072(3) 0.41617(8) 0.03146(17) Uani d . 1 . .
    I I2 0.45788(6) 0.35783(3) 0.20604(9) 0.03744(18) Uani d . 1 . .
    N N1 0.7037(6) 0.2230(4) 0.3858(8) 0.0245(15) Uani d . 1 . .
    N N2 0.9082(6) 0.3142(4) 0.5563(9) 0.0219(13) Uani d . 1 . .
    C C1 0.6012(9) 0.1789(5) 0.2965(12) 0.034(2) Uani d . 1 . .
    H H1 0.5167 0.2005 0.2237 0.041 Uiso calc R 1 . .
    C C2 0.6130(9) 0.1009(5) 0.3056(13) 0.035(2) Uani d . 1 . .
    H H2 0.5376 0.0709 0.2367 0.042 Uiso calc R 1 . .
    C C3 0.7305(10) 0.0681(6) 0.4114(11) 0.036(2) Uani d . 1 . .
    H H3 0.7375 0.0153 0.4195 0.044 Uiso calc R 1 . .
    C C4 0.8426(9) 0.1132(4) 0.5097(12) 0.0291(19) Uani d . 1 . .
    C C5 0.9726(10) 0.0861(5) 0.6267(13) 0.034(2) Uani d . 1 . .
    H H5 0.9862 0.0338 0.6419 0.041 Uiso calc R 1 . .
    C C6 1.0755(9) 0.1317(5) 0.7155(13) 0.0317(19) Uani d . 1 . .
    H H6 1.1602 0.1114 0.7921 0.038 Uiso calc R 1 . .
    C C7 1.0598(8) 0.2110(4) 0.6964(11) 0.0248(17) Uani d . 1 . .
    C C8 1.1647(8) 0.2622(5) 0.7825(11) 0.0311(19) Uani d . 1 . .
    H H8 1.2519 0.2453 0.8600 0.037 Uiso calc R 1 . .
    C C9 1.1388(9) 0.3359(4) 0.7527(12) 0.0300(19) Uani d . 1 . .
    H H9 1.2091 0.3708 0.8101 0.036 Uiso calc R 1 . .
    C C10 1.0137(8) 0.3614(5) 0.6417(11) 0.0261(17) Uani d . 1 . .
    H H10 0.9999 0.4135 0.6236 0.031 Uiso calc R 1 . .
    C C11 0.9351(8) 0.2394(4) 0.5838(10) 0.0208(16) Uani d . 1 . .
    C C12 0.8236(8) 0.1915(4) 0.4917(11) 0.0233(17) Uani d . 1 . .
loop_
    _atom_site_aniso_label
    _atom_site_aniso_U_11
    _atom_site_aniso_U_22
    _atom_site_aniso_U_33
    _atom_site_aniso_U_12
    _atom_site_aniso_U_13
    _atom_site_aniso_U_23
    Pt1 0.0168(2) 0.0209(2) 0.0209(2) -0.00133(10) 0.00349(14) -0.00034(10)
    I1 0.0309(3) 0.0217(3) 0.0393(3) 0.0010(2) 0.0077(3) 0.0001(2)
    I2 0.0184(3) 0.0439(4) 0.0433(4) 0.0001(2) 0.0004(2) 0.0026(3)
    N1 0.024(4) 0.028(4) 0.023(3) -0.004(3) 0.010(3) -0.002(3)
    N2 0.018(4) 0.025(3) 0.022(3) 0.001(3) 0.006(3) 0.001(3)
    C1 0.031(5) 0.040(5) 0.032(5) -0.019(4) 0.010(4) -0.012(4)
    C2 0.030(5) 0.034(5) 0.041(5) -0.015(4) 0.011(4) -0.007(4)
    C3 0.059(7) 0.026(5) 0.031(5) -0.006(4) 0.025(5) -0.005(3)
    C4 0.043(5) 0.021(4) 0.031(4) -0.005(4) 0.023(4) 0.001(3)
    C5 0.048(6) 0.024(5) 0.038(5) 0.009(4) 0.023(5) 0.002(4)
    C6 0.028(5) 0.032(5) 0.038(5) 0.003(4) 0.014(4) 0.004(4)
    C7 0.019(4) 0.030(4) 0.027(4) 0.007(3) 0.009(3) 0.003(3)
    C8 0.020(4) 0.046(5) 0.025(4) 0.010(4) 0.005(3) 0.006(4)
    C9 0.026(5) 0.033(5) 0.025(4) -0.005(3) 0.000(4) -0.001(3)
    C10 0.017(4) 0.023(4) 0.032(4) -0.008(3) -0.001(3) -0.003(3)
    C11 0.024(4) 0.019(4) 0.021(4) -0.003(3) 0.010(3) 0.000(3)
    C12 0.033(5) 0.021(4) 0.022(4) -0.001(3) 0.016(4) 0.003(3)
_geom_special_details
;
All e.s.d.'s (except the e.s.d. in the dihedral angle between two l.s. planes)
are estimated using the full covariance matrix. The cell e.s.d.'s are taken
into account individually in the estimation of e.s.d.'s in distances, angles
and torsion angles; correlations between e.s.d.'s in cell parameters are only
used when they are defined by crystal symmetry. An approximate (isotropic)
treatment of cell e.s.d.'s is used for estimating e.s.d.'s involving l.s.
planes.
;
loop_
    _geom_bond_atom_site_label_1
    _geom_bond_atom_site_label_2
    _geom_bond_site_symmetry_2
    _geom_bond_distance
    _geom_bond_publ_flag
    Pt1 N2 . 2.039(6) yes
    Pt1 N1 . 2.060(7) yes
    Pt1 I2 . 2.5774(7) yes
    Pt1 I1 . 2.5847(6) yes
    N1 C1 . 1.319(10) ?
    N1 C12 . 1.360(10) ?
    N2 C10 . 1.365(10) ?
    N2 C11 . 1.374(10) ?
    C1 C2 . 1.405(13) ?
    C1 H1 . 0.9500 ?
    C2 C3 . 1.351(13) ?
    C2 H2 . 0.9500 ?
    C3 C4 . 1.410(12) ?
    C3 H3 . 0.9500 ?
    C4 C12 . 1.419(11) ?
    C4 C5 . 1.431(13) ?
    C5 C6 . 1.337(12) ?
    C5 H5 . 0.9500 ?
    C6 C7 . 1.434(11) ?
    C6 H6 . 0.9500 ?
    C7 C11 . 1.389(11) ?
    C7 C8 . 1.407(12) ?
    C8 C9 . 1.354(12) ?
    C8 H8 . 0.9500 ?
    C9 C10 . 1.369(12) ?
    C9 H9 . 0.9500 ?
    C10 H10 . 0.9500 ?
    C11 C12 . 1.423(11) ?
loop_
    _geom_angle_atom_site_label_1
    _geom_angle_atom_site_label_2
    _geom_angle_atom_site_label_3
    _geom_angle_site_symmetry_1
    _geom_angle_site_symmetry_3
    _geom_angle
    _geom_angle_publ_flag
    N2 Pt1 N1 . . 80.6(2) yes
    N2 Pt1 I2 . . 175.02(17) ?
    N1 Pt1 I2 . . 95.57(17) ?
    N2 Pt1 I1 . . 95.23(18) ?
    N1 Pt1 I1 . . 175.72(17) ?
    I2 Pt1 I1 . . 88.63(2) ?
    C1 N1 C12 . . 118.5(8) ?
    C1 N1 Pt1 . . 129.5(6) ?
    C12 N1 Pt1 . . 112.1(5) ?
    C10 N2 C11 . . 116.4(7) ?
    C10 N2 Pt1 . . 129.8(5) ?
    C11 N2 Pt1 . . 113.8(5) ?
    N1 C1 C2 . . 122.1(9) ?
    N1 C1 H1 . . 119.0 ?
    C2 C1 H1 . . 119.0 ?
    C3 C2 C1 . . 120.6(8) ?
    C3 C2 H2 . . 119.7 ?
    C1 C2 H2 . . 119.7 ?
    C2 C3 C4 . . 119.2(9) ?
    C2 C3 H3 . . 120.4 ?
    C4 C3 H3 . . 120.4 ?
    C3 C4 C12 . . 117.0(8) ?
    C3 C4 C5 . . 125.0(8) ?
    C12 C4 C5 . . 117.9(7) ?
    C6 C5 C4 . . 122.3(8) ?
    C6 C5 H5 . . 118.9 ?
    C4 C5 H5 . . 118.9 ?
    C5 C6 C7 . . 120.8(8) ?
    C5 C6 H6 . . 119.6 ?
    C7 C6 H6 . . 119.6 ?
    C11 C7 C8 . . 117.7(7) ?
    C11 C7 C6 . . 118.5(7) ?
    C8 C7 C6 . . 123.8(7) ?
    C9 C8 C7 . . 118.7(8) ?
    C9 C8 H8 . . 120.6 ?
    C7 C8 H8 . . 120.6 ?
    C8 C9 C10 . . 121.5(8) ?
    C8 C9 H9 . . 119.2 ?
    C10 C9 H9 . . 119.2 ?
    N2 C10 C9 . . 122.1(8) ?
    N2 C10 H10 . . 118.9 ?
    C9 C10 H10 . . 118.9 ?
    N2 C11 C7 . . 123.5(7) ?
    N2 C11 C12 . . 115.2(7) ?
    C7 C11 C12 . . 121.3(7) ?
    N1 C12 C4 . . 122.6(7) ?
    N1 C12 C11 . . 118.2(7) ?
    C4 C12 C11 . . 119.1(7) ?
loop_
    _geom_torsion_atom_site_label_1
    _geom_torsion_atom_site_label_2
    _geom_torsion_atom_site_label_3
    _geom_torsion_atom_site_label_4
    _geom_torsion_site_symmetry_1
    _geom_torsion_site_symmetry_2
    _geom_torsion_site_symmetry_3
    _geom_torsion_site_symmetry_4
    _geom_torsion
    _geom_torsion_publ_flag
    N2 Pt1 N1 C1 . . . . -178.5(7) ?
    I2 Pt1 N1 C1 . . . . 4.8(7) ?
    N2 Pt1 N1 C12 . . . . 2.5(5) ?
    I2 Pt1 N1 C12 . . . . -174.3(4) ?
    N1 Pt1 N2 C10 . . . . 179.0(7) ?
    I1 Pt1 N2 C10 . . . . 0.1(7) ?
    N1 Pt1 N2 C11 . . . . -2.2(5) ?
    I1 Pt1 N2 C11 . . . . 178.8(4) ?
    C12 N1 C1 C2 . . . . -0.9(11) ?
    Pt1 N1 C1 C2 . . . . -179.9(6) ?
    N1 C1 C2 C3 . . . . 1.6(12) ?
    C1 C2 C3 C4 . . . . -1.4(12) ?
    C2 C3 C4 C12 . . . . 0.5(11) ?
    C2 C3 C4 C5 . . . . 179.9(8) ?
    C3 C4 C5 C6 . . . . 179.5(7) ?
    C12 C4 C5 C6 . . . . -1.1(12) ?
    C4 C5 C6 C7 . . . . -0.2(12) ?
    C5 C6 C7 C11 . . . . 0.1(11) ?
    C5 C6 C7 C8 . . . . -178.6(8) ?
    C11 C7 C8 C9 . . . . 0.4(11) ?
    C6 C7 C8 C9 . . . . 179.2(7) ?
    C7 C8 C9 C10 . . . . 0.1(12) ?
    C11 N2 C10 C9 . . . . -1.5(11) ?
    Pt1 N2 C10 C9 . . . . 177.2(6) ?
    C8 C9 C10 N2 . . . . 0.4(13) ?
    C10 N2 C11 C7 . . . . 2.1(10) ?
    Pt1 N2 C11 C7 . . . . -176.9(6) ?
    C10 N2 C11 C12 . . . . -179.5(6) ?
    Pt1 N2 C11 C12 . . . . 1.6(8) ?
    C8 C7 C11 N2 . . . . -1.6(11) ?
    C6 C7 C11 N2 . . . . 179.6(7) ?
    C8 C7 C11 C12 . . . . -179.9(7) ?
    C6 C7 C11 C12 . . . . 1.2(10) ?
    C1 N1 C12 C4 . . . . 0.0(10) ?
    Pt1 N1 C12 C4 . . . . 179.2(5) ?
    C1 N1 C12 C11 . . . . 178.4(7) ?
    Pt1 N1 C12 C11 . . . . -2.4(8) ?
    C3 C4 C12 N1 . . . . 0.2(10) ?
    C5 C4 C12 N1 . . . . -179.3(7) ?
    C3 C4 C12 C11 . . . . -178.2(7) ?
    C5 C4 C12 C11 . . . . 2.4(10) ?
    N2 C11 C12 N1 . . . . 0.6(10) ?
    C7 C11 C12 N1 . . . . 179.1(6) ?
    N2 C11 C12 C4 . . . . 179.0(6) ?
    C7 C11 C12 C4 . . . . -2.5(10) ?
