# Supplementary material for: Diiodido(1,10-phenanthroline-κ2 N,N′)platinum(II)
Source: Acta Crystallogr Sect E Struct Rep Online. 2009 Dec 16;66(Pt 1):m65. doi: 10.1107/S1600536809053100 (PMC2980094; doi:10.1107/S1600536809053100)
Supplement: Supplementary file 2 [file e-66-00m65-Isup2.hkl]

# 
# h,k,l, Fc-squared, Fo-squared, sigma(Fo-squared) and status flag 
# 
data_I
_shelx_title ' [PtI2(phen)]' 
_shelx_refln_list_code          4 
_shelx_F_calc_maximum      594.49 
_exptl_crystal_F_000      1112.00 
_reflns_d_resolution_high  0.8394 
 
loop_ 
 _symmetry_equiv_pos_as_xyz 
 'x, y, z' 
 '-x, y+1/2, -z+1/2' 
 '-x, -y, -z' 
 'x, -y-1/2, z-1/2' 
 
_cell_length_a    10.3284 
_cell_length_b    17.9462 
_cell_length_c     7.3833 
_cell_angle_alpha  90.000 
_cell_angle_beta  108.569 
_cell_angle_gamma  90.000 
 
_shelx_F_squared_multiplier     1.000 
 
loop_ 
 _refln_index_h 
 _refln_index_k 
 _refln_index_l 
 _refln_F_squared_calc 
 _refln_F_squared_meas 
 _refln_F_squared_sigma 
 _refln_observed_status 
   1   0   0    20329.45    21394.62    509.04 o 
   2   0   0    63456.30    66669.03   1534.19 o 
   3   0   0     7862.45     8783.51    260.76 o 
   4   0   0   120136.51   126151.30   3626.28 o 
   5   0   0    73512.84    80656.68   1901.74 o 
   6   0   0    20701.60    21526.96    598.64 o 
   7   0   0    64402.59    71043.44   1725.65 o 
   8   0   0     1210.69     1410.89    275.67 o 
   9   0   0    13465.39    14924.04    840.81 o 
  10   0   0      661.35     1010.36    250.04 o 
  11   0   0    21672.93    24018.23   1211.77 o 
   1   1   0    80106.42    81773.70   1118.60 o 
   2   1   0     6961.25     8290.41    163.89 o 
   3   1   0    78268.49    81389.33   1450.69 o 
   4   1   0    83164.74    91224.52   1496.09 o 
   5   1   0      236.01      285.75     91.12 o 
   6   1   0     6509.28     7312.69    295.51 o 
   7   1   0     8164.96     8589.37    214.68 o 
   8   1   0    40261.82    48027.39   1342.74 o 
   9   1   0    14263.61    16889.91    640.21 o 
  10   1   0     3463.60     3983.26    571.88 o 
  11   1   0     5623.11     6330.36    425.75 o 
   0   2   0     9280.13    11754.64    275.19 o 
   1   2   0      111.84      135.04     18.12 o 
   2   2   0    10550.22    11281.26    213.28 o 
   3   2   0      155.80      184.84     19.71 o 
   4   2   0     8026.79     8795.79    195.83 o 
   5   2   0     7582.35     8809.89    205.64 o 
   6   2   0     7593.22     8241.60    203.05 o 
   7   2   0     2796.77     3149.10    153.39 o 
   8   2   0    16512.45    19468.71    681.55 o 
   9   2   0      847.80      996.87    164.80 o 
  10   2   0     5934.08     7066.48    586.17 o 
  11   2   0      275.82      526.97    135.44 o 
   1   3   0     8068.22     9382.80    153.54 o 
   2   3   0      380.44      477.88     32.94 o 
   3   3   0    16758.14    18394.13    342.21 o 
   4   3   0     3283.28     3693.18    111.00 o 
   5   3   0      347.22      395.02     33.51 o 
   6   3   0     1266.88     1354.99     77.02 o 
   7   3   0     5567.96     5844.23    167.76 o 
   8   3   0     5462.39     5823.65    347.21 o 
   9   3   0       41.86      223.25     90.14 o 
  10   3   0        5.06       40.15     88.39 o 
  11   3   0      250.67      503.96    140.05 o 
   0   4   0    39982.38    44470.99    984.57 o 
   1   4   0    29286.58    32487.48    529.29 o 
   2   4   0    31814.22    33953.45    499.22 o 
   3   4   0      483.37      613.23     44.34 o 
   4   4   0      113.43      204.44     31.50 o 
   5   4   0     9027.01     9232.51    220.24 o 
   6   4   0     6686.76     6902.30    203.22 o 
   7   4   0    11756.14    13287.73    378.86 o 
   8   4   0    14270.27    15530.74    584.19 o 
   9   4   0      390.11      465.95    125.19 o 
  10   4   0     2135.01     2845.67    304.75 o 
  11   4   0     4494.17     4888.73    715.63 o 
   1   5   0     6470.06     7650.66    156.38 o 
   2   5   0      856.96     1086.91     45.71 o 
   3   5   0    35105.89    37853.01    568.00 o 
   4   5   0    52778.22    56425.89    930.63 o 
   5   5   0    19470.81    21080.42    410.23 o 
   6   5   0     1889.20     1978.00    111.02 o 
   7   5   0     1168.35     1520.24    137.09 o 
   8   5   0    34931.41    39818.16    901.33 o 
   9   5   0    25177.62    26753.94    871.45 o 
  10   5   0     1355.88     1333.23    138.63 o 
  11   5   0     8023.13     9286.08    716.94 o 
   0   6   0   203054.34   191373.00   5260.43 o 
   1   6   0    24873.43    26834.59    461.48 o 
   2   6   0    59643.05    64672.31    929.93 o 
   3   6   0     7118.79     7532.79    153.94 o 
   4   6   0    56667.68    58974.88    871.30 o 
   5   6   0    48478.52    52079.62    790.91 o 
   6   6   0    11259.42    11894.06    343.08 o 
   7   6   0    39197.68    42712.58    962.30 o 
   8   6   0      209.01      364.17    122.91 o 
   9   6   0     7196.86     7780.19    421.39 o 
  10   6   0      480.24      458.57    133.81 o 
  11   6   0    10313.53    12220.23    797.44 o 
   1   7   0    91971.96    96391.52   1520.89 o 
   2   7   0     7177.60     7550.01    150.45 o 
   3   7   0    52437.05    55877.17    825.25 o 
   4   7   0    17247.22    18192.99    318.56 o 
   5   7   0    20232.45    21366.71    373.52 o 
   6   7   0    24362.71    25653.43    444.66 o 
   7   7   0     2956.60     3364.52    181.44 o 
   8   7   0    12987.97    14248.23    344.72 o 
   9   7   0      349.03      453.41    132.67 o 
  10   7   0     7430.27     8300.12    454.02 o 
   0   8   0    10062.18    10103.48    325.60 o 
   1   8   0     3062.82     3113.03    100.04 o 
   2   8   0     3608.06     4065.38    104.52 o 
   3   8   0     6883.50     7330.53    158.32 o 
   4   8   0     4855.65     5075.66    142.02 o 
   5   8   0      616.96      792.97     62.27 o 
   6   8   0     1031.51     1193.00     79.97 o 
   7   8   0      263.28      400.36     60.13 o 
   8   8   0      383.04      412.59     64.83 o 
   9   8   0     2488.23     3088.67    217.88 o 
  10   8   0     7380.50     8275.74    452.78 o 
   1   9   0    10861.01    11102.40    243.20 o 
   2   9   0       83.87      119.28     22.60 o 
   3   9   0    57654.72    60429.31    899.55 o 
   4   9   0    23930.34    25133.21    425.34 o 
   5   9   0      115.80      172.83     34.34 o 
   6   9   0      509.82      555.89     60.59 o 
   7   9   0    18218.40    19178.33    420.13 o 
   8   9   0    11007.69    12493.08    321.55 o 
   9   9   0      235.72      206.53     73.31 o 
  10   9   0       60.71      103.22     95.15 o 
   0  10   0    35533.32    38559.61    965.59 o 
   1  10   0    15026.89    15725.47    334.90 o 
   2  10   0      148.32      187.47     35.14 o 
   3  10   0      594.54      695.43     55.81 o 
   4  10   0     7904.54     8473.77    191.47 o 
   5  10   0    17549.06    17858.15    338.64 o 
   6  10   0      263.30      388.72     53.54 o 
   7  10   0    13317.00    14604.84    348.25 o 
   8  10   0     6496.71     7300.15    235.49 o 
   9  10   0      386.90      401.16     89.51 o 
  10  10   0      624.02      784.61    158.96 o 
   1  11   0     2100.07     2355.43    269.18 o 
   2  11   0     4011.83     4472.95    176.94 o 
   3  11   0     2945.83     3355.95    154.31 o 
   4  11   0    30227.99    32604.89    539.87 o 
   5  11   0     1131.85     1290.50     84.72 o 
   6  11   0     6399.14     7078.53    193.48 o 
   7  11   0     2605.60     3037.04    153.95 o 
   8  11   0    10559.62    12157.23    550.51 o 
   9  11   0    15160.16    17095.71    487.63 o 
   0  12   0    27592.29    30996.79    843.76 o 
   1  12   0      386.78      460.20     83.26 o 
   2  12   0    33782.14    36074.98    663.33 o 
   3  12   0    15050.44    15794.88    302.71 o 
   4  12   0     6863.54     7309.83    183.14 o 
   5  12   0    15692.23    16646.48    331.94 o 
   6  12   0      815.20      893.22     79.03 o 
   7  12   0    14948.37    16254.42    389.17 o 
   8  12   0      124.75      229.20     59.34 o 
   9  12   0     9490.87    10804.91    485.05 o 
   1  13   0    53998.84    59900.36   1234.53 o 
   2  13   0     7220.81     7545.96    212.56 o 
   3  13   0     9156.27     9711.42    218.67 o 
   4  13   0     3239.08     3460.76    126.17 o 
   5  13   0    33724.38    35797.39    607.77 o 
   6  13   0    17568.16    19499.91    648.42 o 
   7  13   0      174.61      246.05     58.37 o 
   8  13   0     2545.53     2824.58    164.12 o 
   9  13   0     1099.63     1181.14    184.65 o 
   0  14   0     1303.47     1755.46    185.84 o 
   1  14   0     3914.27     4874.09    246.79 o 
   2  14   0     9210.68     9666.29    329.20 o 
   3  14   0     1982.60     2173.54    101.42 o 
   4  14   0     1290.61     1347.34    129.94 o 
   5  14   0       23.80       49.46     49.66 o 
   6  14   0      167.96      199.45     52.31 o 
   7  14   0       21.53       99.91     51.26 o 
   8  14   0      983.11      948.81    103.24 o 
   1  15   0    15263.90    16836.20    587.93 o 
   2  15   0      689.02      739.00     82.60 o 
   3  15   0    29999.08    32202.68    560.18 o 
   4  15   0    10306.71    11346.69    274.76 o 
   5  15   0     1935.86     2283.70    121.38 o 
   6  15   0      991.44      878.61    101.86 o 
   7  15   0     5547.65     5918.26    248.79 o 
   8  15   0     6710.63     7546.96    496.81 o 
   0  16   0    20757.60    25528.35   1257.11 o 
   1  16   0     1979.33     1943.43    180.76 o 
   2  16   0    13882.80    15441.79    474.17 o 
   3  16   0     6668.78     7541.58    324.84 o 
   4  16   0     8345.24     9344.55    502.92 o 
   5  16   0     9646.32    11026.11    439.13 o 
   6  16   0      648.05      811.16     99.35 o 
   7  16   0     9191.83    10161.50    337.70 o 
   1  17   0     3598.37     4492.74    271.34 o 
   2  17   0     5926.01     6761.86    323.83 o 
   3  17   0      310.21      502.64    105.58 o 
   4  17   0     4404.72     4510.74    325.14 o 
   5  17   0       78.71      193.18     83.82 o 
   6  17   0    11606.84    13366.16    519.92 o 
   7  17   0     4654.48     5652.88    342.64 o 
   0  18   0      421.39      453.10    219.81 o 
   1  18   0       39.52      107.33     85.07 o 
   2  18   0    10514.87    11887.80    541.83 o 
   3  18   0     6655.03     7671.62    398.35 o 
   4  18   0       84.75      149.11     87.89 o 
   5  18   0     5160.90     5823.95    474.11 o 
   6  18   0      209.50      226.81    113.94 o 
   1  19   0    13748.45    17345.57    725.63 o 
   2  19   0     2831.08     3318.12    258.57 o 
   3  19   0     4460.76     5416.22    602.12 o 
   4  19   0      443.82      453.34    117.02 o 
   5  19   0     8506.82    11123.62    708.56 o 
   0  20   0      858.75     1216.70    326.60 o 
   1  20   0      298.69      437.61    167.49 o 
   2  20   0     3883.67     4385.10    301.52 o 
   3  20   0      395.48      302.97    247.97 o 
   4  20   0     1080.83     1314.01    283.89 o 
   1  21   0     6447.32     8587.65    555.37 o 
   2  21   0      617.48      847.13    216.71 o 
 -11   1   1     1517.57     1665.00    262.20 o 
 -10   1   1        0.22      282.70    117.90 o 
  -9   1   1     8828.00     9545.39    452.11 o 
  -8   1   1    31500.46    33310.06    649.39 o 
  -6   1   1    14330.24    14907.34    325.25 o 
  -5   1   1    12272.93    11729.17    262.22 o 
  -4   1   1   107084.55   106745.64   2008.17 o 
  -3   1   1    14483.43    14830.29    950.89 o 
  -2   1   1    53138.59    54310.52    881.23 o 
  -1   1   1    14803.79    16300.19    288.55 o 
   0   1   1    40363.76    41362.66    723.43 o 
   1   1   1    18610.49    20225.10    340.78 o 
   2   1   1    78835.81    74411.55   1393.28 o 
   3   1   1   107956.40   103342.97   1938.94 o 
   4   1   1      164.84      177.43     32.45 o 
   5   1   1    10977.26    10510.05    430.84 o 
   6   1   1     8674.29     7897.52    265.02 o 
   7   1   1    29304.42    30009.74    916.45 o 
   8   1   1     3729.21     4145.27    306.19 o 
   9   1   1     2532.36     2075.74    235.24 o 
  10   1   1      383.32      465.26    133.04 o 
  11   1   1      794.88      262.44    541.16 o 
 -11   2   1     1074.26     2078.70    251.71 o 
 -10   2   1     2915.89     3631.82    320.37 o 
  -9   2   1      528.51      511.91    133.62 o 
  -8   2   1    24632.31    25386.41    521.34 o 
  -7   2   1    11331.06    12411.45    539.84 o 
  -6   2   1    22227.95    20746.70    428.28 o 
  -5   2   1    87449.27    90902.04   1509.71 o 
  -4   2   1     3027.12     3680.94    453.10 o 
  -3   2   1    13922.90    14555.45    236.08 o 
  -2   2   1    15547.96    15811.40    242.85 o 
  -1   2   1   141430.09   137819.69   1685.41 o 
   0   2   1    95887.56    96195.41   1480.93 o 
   1   2   1     1204.91     1342.88     67.81 o 
   2   2   1    11418.90    11842.12    269.11 o 
   3   2   1    17835.80    16320.35    369.55 o 
   4   2   1    80420.56    82907.07   1599.07 o 
   5   2   1     1297.18     1494.98    102.18 o 
   6   2   1    42980.44    39388.81    844.23 o 
   7   2   1    13216.22    15624.11   1080.84 o 
   8   2   1      281.60      319.09    105.75 o 
   9   2   1     1886.30     2131.86    258.26 o 
  10   2   1     9326.28     8652.28    541.16 o 
 -11   3   1     6895.05     7476.60    450.73 o 
 -10   3   1    18199.36    16892.36    660.26 o 
  -9   3   1    33978.32    39806.46   1177.65 o 
  -8   3   1     5145.27     6539.82    264.69 o 
  -7   3   1     6464.84     6661.94    196.06 o 
  -6   3   1     1809.94     1472.40    111.16 o 
  -5   3   1    78151.47    78616.18   1319.81 o 
  -4   3   1    34299.29    37162.53   1417.39 o 
  -3   3   1      212.11      265.56     39.06 o 
  -2   3   1     1497.68     1697.95     40.26 o 
  -1   3   1     1415.10     1530.04     39.92 o 
   0   3   1      427.43      609.71     29.80 o 
   1   3   1      636.75      767.45     40.84 o 
   2   3   1     8081.97     8027.15    170.86 o 
   3   3   1    98973.08    98768.91   1865.76 o 
   4   3   1    40089.56    36751.55    793.00 o 
   5   3   1      368.91      468.39     57.98 o 
   6   3   1     3573.89     3754.45    164.69 o 
   7   3   1    15760.24    15094.73    561.41 o 
   8   3   1    46878.74    48669.20   1373.10 o 
   9   3   1     1110.18     1997.39    326.60 o 
  10   3   1    15397.37    16086.06    647.00 o 
 -11   4   1      862.70      892.43    170.22 o 
 -10   4   1     5588.06     5958.07    389.01 o 
  -9   4   1      999.10     1046.48     90.45 o 
  -8   4   1    18426.61    18748.28    344.46 o 
  -7   4   1      905.06     1410.89    168.89 o 
  -6   4   1    15398.94    14662.90    239.90 o 
  -5   4   1    20053.30    22527.76    354.97 o 
  -4   4   1     1831.12     1930.59     59.72 o 
  -3   4   1     4976.89     5226.87    103.40 o 
  -2   4   1     1741.01     1666.53     50.84 o 
  -1   4   1    47182.45    47945.58    874.85 o 
   0   4   1    17469.30    18691.96    418.73 o 
   1   4   1      148.25      210.78     28.41 o 
   2   4   1     7023.24     7566.77    151.84 o 
   3   4   1      113.58      262.23     61.33 o 
   4   4   1    31664.55    33246.40    595.80 o 
   5   4   1     5381.43     5116.94    349.92 o 
   6   4   1    14361.62    14201.46    382.64 o 
   7   4   1    12636.42    13475.64   1219.99 o 
   8   4   1       67.50      117.43    134.55 o 
   9   4   1     7653.34     7080.58    417.65 o 
  10   4   1      595.51      721.82    155.74 o 
 -11   5   1     1950.57     1750.39    233.03 o 
 -10   5   1     3509.05     4236.03    334.28 o 
  -9   5   1      475.15      457.57     86.72 o 
  -8   5   1     5332.62     5767.06    164.12 o 
  -7   5   1     2917.73     3076.52    129.70 o 
  -6   5   1    32103.47    32773.79    610.66 o 
  -4   5   1    18252.22    17921.10    305.10 o 
  -3   5   1     1119.04     1077.52     76.02 o 
  -2   5   1    45383.45    43612.91    576.42 o 
  -1   5   1    13863.78    14014.58    321.62 o 
   0   5   1    47375.89    46886.72    755.08 o 
   1   5   1    24778.47    24906.59    428.56 o 
   2   5   1    11544.64    11052.33    221.01 o 
   3   5   1    15880.68    15459.53    346.11 o 
   4   5   1    12719.02    11645.19    226.73 o 
   5   5   1    23925.50    25497.60    831.98 o 
   6   5   1       40.86      135.17     42.63 o 
   7   5   1     6417.79     6717.60    518.10 o 
   8   5   1      315.57      368.74    102.36 o 
   9   5   1     4390.03     5279.02    748.98 o 
  10   5   1      779.65     1034.44    130.69 o 
 -11   6   1       21.12       88.54     96.23 o 
 -10   6   1       98.92      144.39     87.42 o 
  -9   6   1     6220.26     6322.33    271.17 o 
  -8   6   1     3452.96     4171.30    226.79 o 
  -7   6   1     2101.18     2272.38    101.51 o 
  -6   6   1     3669.92     3958.65    157.74 o 
  -5   6   1      508.53      575.82     49.25 o 
  -4   6   1      535.21      491.34     44.97 o 
  -3   6   1    19080.39    17933.38    300.73 o 
  -2   6   1    21236.34    20547.83    362.21 o 
  -1   6   1     7729.87     7587.53    154.81 o 
   0   6   1    10248.45     9995.68    196.61 o 
   1   6   1    27686.21    26925.53    465.37 o 
   2   6   1     4188.44     4054.18    320.31 o 
   3   6   1      494.71      553.16     48.90 o 
   4   6   1       11.25       64.18     25.91 o 
   5   6   1     4896.02     4977.20    137.32 o 
   6   6   1       56.24      172.74     48.94 o 
   7   6   1     9670.60     8965.87    246.30 o 
   8   6   1     5776.45     6462.65    266.36 o 
   9   6   1        6.58       73.32     63.29 o 
  10   6   1      423.99      257.13     83.09 o 
 -11   7   1     1764.13     1936.25    239.45 o 
 -10   7   1      635.16      991.62    271.40 o 
  -9   7   1    21606.82    21524.75    580.65 o 
  -8   7   1    25856.89    28200.53    562.52 o 
  -7   7   1      105.19      397.09    107.56 o 
  -6   7   1     2926.27     3174.21    113.37 o 
  -5   7   1    18186.15    17739.27    404.90 o 
  -4   7   1   104280.07   103486.09   1622.54 o 
  -3   7   1     5655.48     5178.38    154.91 o 
  -2   7   1    47881.41    47002.70    630.68 o 
  -1   7   1    20806.84    21267.21    388.46 o 
   0   7   1    45655.63    45928.96    758.24 o 
   1   7   1    11670.82    12035.94    266.06 o 
   2   7   1    52649.76    49101.22    930.52 o 
   3   7   1   104448.30    99939.00   1849.24 o 
   4   7   1     2595.58     2576.18    136.89 o 
   5   7   1     3481.04     3714.01    126.71 o 
   6   7   1     4639.86     4350.75    213.32 o 
   7   7   1    36639.67    37394.21    707.20 o 
   8   7   1    11898.38    12225.79    378.91 o 
   9   7   1     1113.00     1194.87    135.04 o 
  10   7   1     1468.40     1593.43    162.28 o 
 -11   8   1     1539.85     2219.17    379.83 o 
 -10   8   1     7196.95     7191.49   1195.18 o 
  -9   8   1     1288.41     1580.86    224.41 o 
  -8   8   1    20928.53    20594.26    510.34 o 
  -7   8   1    21621.17    22352.55    771.94 o 
  -6   8   1    14269.06    14461.58    322.16 o 
  -5   8   1    81117.94    78827.50   1163.48 o 
  -4   8   1      853.27      967.17    115.81 o 
  -3   8   1    49850.23    48642.17    734.68 o 
  -2   8   1      342.57      436.33     38.97 o 
  -1   8   1   208574.00   189636.86   2868.00 o 
   0   8   1    78379.92    75754.38   1416.94 o 
   1   8   1    18626.26    17862.91    375.00 o 
   2   8   1    42040.13    41765.76    716.70 o 
   3   8   1    25945.04    25032.01    655.19 o 
   4   8   1    71405.02    69395.66   2300.45 o 
   5   8   1      170.92      316.90     86.93 o 
   6   8   1    44834.96    42823.86    775.69 o 
   7   8   1     8440.67     9450.41    262.84 o 
   8   8   1     5244.07     5145.26    245.53 o 
   9   8   1     1912.38     2140.33    175.50 o 
  10   8   1     6430.99     6355.96    303.27 o 
 -10   9   1     2235.20     2600.99    277.64 o 
  -9   9   1    19187.87    20531.40   1329.33 o 
  -8   9   1      380.74      673.92    323.31 o 
  -7   9   1    13848.53    14126.13    307.89 o 
  -6   9   1     3931.52     4297.07    244.95 o 
  -5   9   1    15941.33    15480.86    372.35 o 
  -4   9   1    21125.87    20905.22    365.76 o 
  -3   9   1      871.24      898.15     60.34 o 
  -2   9   1    18296.65    17874.58    281.93 o 
  -1   9   1     6910.63     7438.90    232.18 o 
   0   9   1    17543.57    18177.02    425.40 o 
   1   9   1    12167.52    11699.26    248.37 o 
   2   9   1     2987.76     2745.01    131.04 o 
   3   9   1    26634.92    25997.23    438.14 o 
   4   9   1     6572.02     6812.59    287.24 o 
   5   9   1    14178.83    13865.06    298.84 o 
   6   9   1     8248.52     8739.07    239.64 o 
   7   9   1     7461.59     6867.30    216.58 o 
   8   9   1    19230.28    18770.64    889.06 o 
   9   9   1      392.79      543.37     99.63 o 
  10   9   1    11464.49    12007.93    409.22 o 
 -10  10   1     9631.77    10603.81    893.39 o 
  -9  10   1     1627.03     1805.82    294.52 o 
  -8  10   1     6844.76     7980.47    413.88 o 
  -7  10   1       54.01       40.45     35.29 o 
  -6  10   1    12582.69    12522.41    268.96 o 
  -5  10   1      414.43      502.63     51.75 o 
  -4  10   1     8718.89     8459.07    224.64 o 
  -3  10   1     5433.97     5273.94    139.01 o 
  -2  10   1     1955.17     2095.55     72.48 o 
  -1  10   1      419.54      299.55     57.33 o 
   0  10   1     1727.48     1693.83    136.08 o 
   1  10   1     1238.01     1250.81     67.13 o 
   2  10   1     8992.66     8422.06    206.01 o 
   3  10   1     7985.06     7431.31    198.09 o 
   4  10   1     5287.47     5148.56    147.43 o 
   5  10   1     7150.68     7501.33    389.26 o 
   6  10   1      371.79      398.81     60.39 o 
   7  10   1     9649.21     8942.60    256.51 o 
   8  10   1      602.37      800.93    135.79 o 
   9  10   1    14604.78    15313.91    462.03 o 
 -10  11   1     1571.97     1843.95    371.78 o 
  -9  11   1      355.94      507.10    139.76 o 
  -8  11   1     1684.60     1662.61    123.45 o 
  -7  11   1     6565.06     6997.81    197.06 o 
  -6  11   1    18506.47    19244.97    471.31 o 
  -5  11   1     1661.23     1637.34     93.17 o 
  -4  11   1      173.07      209.40     37.67 o 
  -3  11   1      723.27      743.76     59.66 o 
  -2  11   1     6829.67     6445.50    208.25 o 
  -1  11   1      950.77      891.05     94.66 o 
   0  11   1     7706.05     7692.54    253.00 o 
   1  11   1     7513.06     6921.22    179.36 o 
   2  11   1      144.24      139.13     29.89 o 
   3  11   1      211.19      282.84     45.04 o 
   4  11   1     5698.24     5268.87    152.55 o 
   5  11   1    22075.08    23164.01    705.38 o 
   6  11   1     3469.27     3389.07    154.86 o 
   7  11   1      893.07      907.14    112.63 o 
   8  11   1      530.79      743.89    107.51 o 
   9  11   1     1703.97     1753.28    362.99 o 
  -9  12   1     4731.20     5640.57    353.22 o 
  -8  12   1     4646.08     4953.19    580.68 o 
  -7  12   1     4669.47     4771.60    172.03 o 
  -6  12   1     2071.01     2240.25    122.16 o 
  -5  12   1      682.08      786.42     69.54 o 
  -4  12   1      324.54      416.27     58.81 o 
  -3  12   1    12283.91    11389.08    285.68 o 
  -2  12   1    16338.06    15585.61    349.78 o 
  -1  12   1     2196.82     2338.40    159.33 o 
   0  12   1     4181.33     3668.13    188.26 o 
   1  12   1    19534.71    19091.81    589.07 o 
   2  12   1     6542.87     6117.48    263.07 o 
   3  12   1      812.08      718.11     59.80 o 
   4  12   1      984.59      986.05     74.36 o 
   5  12   1     7305.59     6968.96    190.91 o 
   6  12   1      210.29      312.25     63.96 o 
   7  12   1     8686.71     8881.41    263.81 o 
   8  12   1     3666.42     3741.85    220.66 o 
   9  12   1      313.72      271.40     94.33 o 
  -9  13   1    10331.36     9604.89    424.15 o 
  -8  13   1     3825.55     4065.91    472.98 o 
  -7  13   1     2903.13     2782.11    139.43 o 
  -6  13   1      338.20      458.88     66.02 o 
  -5  13   1     5446.26     5105.28    176.53 o 
  -4  13   1    17254.65    16613.88    374.75 o 
  -3  13   1      164.78      211.26     41.52 o 
  -2  13   1    11117.86    10610.45    333.48 o 
  -1  13   1     3233.02     3447.65    198.03 o 
   0  13   1     6642.22     5893.92    290.27 o 
   1  13   1     7161.28     6588.98    303.09 o 
   2  13   1    10324.58     9725.30    245.99 o 
   3  13   1    15112.56    15164.97    318.79 o 
   4  13   1     2221.08     2251.16    108.32 o 
   5  13   1     2241.54     2291.06    118.23 o 
   6  13   1      482.99      738.95     80.45 o 
   7  13   1     8646.06     8583.39    314.35 o 
   8  13   1     8451.47     8847.39    411.45 o 
  -9  14   1     2651.87     3096.01    498.28 o 
  -8  14   1     8993.75     8549.34    384.30 o 
  -7  14   1    13860.23    14775.04    368.14 o 
  -6  14   1     4846.96     4638.19    266.62 o 
  -5  14   1    29626.16    30916.93    631.94 o 
  -4  14   1      307.47      428.78     73.37 o 
  -3  14   1    62807.62    62380.36   1099.29 o 
  -2  14   1     4140.97     4540.78    282.32 o 
  -1  14   1    49131.25    48975.29   1646.73 o 
   0  14   1    16897.96    18075.37    758.96 o 
   1  14   1    32051.53    30093.98    720.42 o 
   2  14   1    33074.34    34234.07    788.31 o 
   3  14   1     9211.58     8852.08    254.65 o 
   4  14   1    32333.22    31650.59    553.33 o 
   5  14   1      135.26      281.57     61.37 o 
   6  14   1    23460.88    23743.24    504.30 o 
   7  14   1     1635.84     1854.42    132.55 o 
   8  14   1     9454.50     9903.72    305.37 o 
  -8  15   1      214.27      260.94     85.19 o 
  -7  15   1    14040.67    14573.15    469.93 o 
  -6  15   1    18112.57    18835.94    439.88 o 
  -5  15   1      369.20      457.18     82.85 o 
  -4  15   1    13225.89    13175.17    360.19 o 
  -3  15   1      335.41      406.65     83.99 o 
  -2  15   1    22755.42    22942.38    605.72 o 
  -1  15   1     4483.40     4856.11    352.41 o 
   0  15   1    16977.21    16350.95    480.26 o 
   1  15   1    22204.04    21942.87    784.78 o 
   2  15   1     4989.63     5188.53    256.89 o 
   3  15   1     7750.51     7782.77    242.25 o 
   4  15   1     2090.89     2190.17    140.33 o 
   5  15   1    25387.98    25143.35    608.79 o 
   6  15   1     5680.25     6084.09    263.36 o 
   7  15   1     2527.12     2875.64    299.41 o 
  -8  16   1     2059.55     2241.21    220.71 o 
  -7  16   1      277.42      465.23     88.10 o 
  -6  16   1     2210.23     2492.20    183.87 o 
  -5  16   1      494.70      457.34     76.18 o 
  -4  16   1     4370.16     4860.00    197.49 o 
  -3  16   1     4081.96     4350.22    277.94 o 
  -2  16   1     1285.92     1488.21    212.93 o 
  -1  16   1     3334.73     3555.72    232.33 o 
   0  16   1     3506.94     4001.79    244.93 o 
   1  16   1      943.46     1115.18    135.81 o 
   2  16   1     4281.69     4609.42    324.24 o 
   3  16   1     3806.82     3794.30    178.70 o 
   4  16   1      708.77      810.65     94.08 o 
   5  16   1     3362.30     3695.77    378.16 o 
   6  16   1       51.73       99.21     63.98 o 
   7  16   1     2258.71     2450.55    191.65 o 
  -7  17   1     1525.47     1868.40    167.87 o 
  -6  17   1      276.91      409.44     97.26 o 
  -5  17   1      406.78      387.37     72.93 o 
  -4  17   1     2600.67     2776.59    160.46 o 
  -3  17   1     1223.71     1566.53    168.87 o 
  -2  17   1      686.82      759.39    164.14 o 
  -1  17   1      187.60      335.72    119.75 o 
   0  17   1      380.00      368.78    106.37 o 
   1  17   1      105.33      163.09     75.38 o 
   2  17   1     2598.68     2858.14    219.04 o 
   3  17   1     2381.56     2529.15    194.82 o 
   4  17   1      388.93      479.76    205.68 o 
   5  17   1      485.99      578.04    119.98 o 
   6  17   1     2205.49     2355.23    228.69 o 
  -6  18   1     2384.13     2975.31    240.64 o 
  -5  18   1       44.01       26.40     85.08 o 
  -4  18   1      433.04      455.91    117.36 o 
  -3  18   1      107.42      -89.29     89.29 o 
  -2  18   1      808.72      913.58    268.61 o 
  -1  18   1      408.65      566.36    158.50 o 
   0  18   1      685.31      788.83    136.54 o 
   1  18   1      509.32      711.63    129.55 o 
   2  18   1      104.63      116.70     86.80 o 
   3  18   1      481.64      712.56    118.65 o 
   4  18   1      615.53      737.19    144.25 o 
   5  18   1     1685.97     2137.28    222.59 o 
  -5  19   1     1936.35     1508.78    234.65 o 
  -4  19   1     1653.32     1554.66    183.58 o 
  -3  19   1      664.74      608.39    181.80 o 
  -2  19   1     3355.34     3351.07    368.00 o 
  -1  19   1      359.23      465.64    163.51 o 
   0  19   1     1649.51     1837.72    198.24 o 
   1  19   1     3102.41     3369.16    324.81 o 
   2  19   1       27.57       37.87     76.06 o 
   3  19   1     2913.45     3113.93    248.14 o 
   4  19   1      292.89      176.73     95.32 o 
  -4  20   1     1186.75     1217.69    339.74 o 
  -3  20   1    22633.93    25723.81    963.98 o 
  -2  20   1     3598.97     4238.10    396.51 o 
  -1  20   1     9047.55     9941.22    681.62 o 
   0  20   1     2807.16     3369.64    271.44 o 
   1  20   1    13343.95    14090.74    505.66 o 
   2  20   1    16159.42    18964.87   2969.13 o 
   3  20   1      925.05      859.45    239.86 o 
  -2  21   1    15141.53    17582.94    791.04 o 
  -1  21   1     2486.42     2966.23    348.05 o 
   0  21   1    11153.57    11571.01    642.89 o 
   1  21   1     9619.36    10533.14    642.45 o 
 -12   0   2     7835.64     9293.97    754.40 o 
 -11   0   2     3825.00     4246.13    523.09 o 
 -10   0   2     6395.28     6926.61    611.80 o 
  -9   0   2     6788.39     6814.50    318.16 o 
  -8   0   2    45186.41    41773.48   1120.48 o 
  -7   0   2      373.56      550.36    100.87 o 
  -6   0   2   119927.38   116308.23   2716.65 o 
  -5   0   2    43103.61    41089.88   1027.69 o 
  -4   0   2    47969.52    48134.75   1158.91 o 
  -3   0   2    23509.43    24554.05    615.92 o 
  -2   0   2   284924.78   290116.50   5044.29 o 
  -1   0   2   353413.28   328482.28  10313.20 o 
   0   0   2      698.35      802.37     88.39 o 
   1   0   2    95989.53   106686.78   3388.56 o 
   2   0   2     3793.24     3741.25    132.69 o 
   3   0   2   138519.59   135777.22   3072.84 o 
   4   0   2     7373.77     7681.67    431.41 o 
   5   0   2    71578.45    68340.54   2444.24 o 
   6   0   2    40700.51    37630.29   1521.94 o 
   7   0   2     1138.85     1199.61    231.97 o 
   8   0   2     5434.27     3825.88    442.91 o 
   9   0   2     6615.37     6568.80    577.63 o 
 -12   1   2     4620.26     4392.32    384.05 o 
 -11   1   2      124.61      302.39    130.07 o 
 -10   1   2    25939.59    24257.95    851.26 o 
  -9   1   2    24942.99    24520.35    695.30 o 
  -8   1   2       78.90      163.92     39.26 o 
  -7   1   2     6329.30     6084.19    189.25 o 
  -6   1   2    10329.41     9985.85    246.45 o 
  -5   1   2    67450.00    65413.42   1106.88 o 
  -4   1   2    14845.62    14676.93    294.21 o 
  -3   1   2    15894.64    16105.33    257.40 o 
  -2   1   2   137221.13   143586.48   1982.92 o 
  -1   1   2    50037.05    56550.81   1315.83 o 
   0   1   2    24882.57    28590.64    688.29 o 
   1   1   2     9394.37    10226.70    211.94 o 
   2   1   2    90867.76    91161.61   1701.78 o 
   3   1   2    38981.17    38264.23    768.37 o 
   4   1   2     3039.73     2972.56    114.93 o 
   5   1   2     2121.28     2357.76    239.69 o 
   6   1   2    18558.69    16881.22    593.84 o 
   7   1   2    42655.51    39249.59   2203.07 o 
   8   1   2      636.11      515.04    111.57 o 
   9   1   2     9301.11     8544.89    468.72 o 
  10   1   2     1726.63     1343.46    539.84 o 
 -12   2   2      620.75      698.24    179.45 o 
 -11   2   2     6547.69     6303.93    430.44 o 
 -10   2   2     1815.52     1691.07    229.02 o 
  -9   2   2     7707.54     7292.04    234.03 o 
  -8   2   2       48.26      137.92     36.25 o 
  -7   2   2     9741.46     8985.22    241.59 o 
  -6   2   2      917.12      864.32     72.66 o 
  -5   2   2     4093.54     3781.28     93.38 o 
  -4   2   2      145.47      163.24     40.98 o 
  -3   2   2     7843.15     7404.84    146.92 o 
  -2   2   2     1553.43     1719.90     48.06 o 
  -1   2   2       82.46      130.71     29.29 o 
   0   2   2     9265.51     9507.93    205.03 o 
   1   2   2     2681.31     2494.82     82.01 o 
   2   2   2     8097.82     8539.87    205.24 o 
   3   2   2      224.63      158.25     32.49 o 
   4   2   2     9844.55     9706.03    263.79 o 
   5   2   2     1153.18     1247.44     83.01 o 
   6   2   2    10337.84     8984.65    391.20 o 
   7   2   2     8666.00     8077.12    402.15 o 
   8   2   2     4202.19     3747.45    302.56 o 
   9   2   2     3740.94     3328.27    394.12 o 
  10   2   2     3495.60     3230.18    432.40 o 
 -12   3   2       56.18      188.14    129.95 o 
 -11   3   2       10.27       15.33    109.49 o 
 -10   3   2      126.10      361.31    158.04 o 
  -9   3   2     5470.93     5549.93    203.49 o 
  -8   3   2     2603.94     2667.27    140.56 o 
  -7   3   2      432.33      435.48     43.99 o 
  -6   3   2       14.45       61.60     22.80 o 
  -5   3   2     9631.21     9395.51    180.94 o 
  -4   3   2     3311.89     3233.01    106.03 o 
  -3   3   2     1457.64     1522.90     53.19 o 
  -2   3   2     4236.74     4107.54     92.65 o 
  -1   3   2      598.96      669.09     39.66 o 
   0   3   2      610.57      691.99     41.06 o 
   1   3   2     2802.98     2763.45    119.69 o 
   2   3   2    16939.46    17227.36    364.07 o 
   3   3   2      746.08      643.00     61.19 o 
   4   3   2      345.85      433.58     53.12 o 
   5   3   2     1592.66     1397.24    109.39 o 
   6   3   2    10258.42     9056.11    406.28 o 
   7   3   2      253.70      330.46    102.43 o 
   8   3   2        1.76      105.67     71.33 o 
   9   3   2       12.05       82.37     84.94 o 
  10   3   2       61.36       -2.41     88.51 o 
 -12   4   2      176.13      373.38    150.30 o 
 -11   4   2     2060.02     2089.14    267.23 o 
 -10   4   2      752.55      770.20    115.59 o 
  -9   4   2    13801.50    13946.90    432.64 o 
  -8   4   2      324.20      436.18     75.13 o 
  -7   4   2    14537.29    13247.72    261.40 o 
  -6   4   2     3896.00     3529.47    104.69 o 
  -5   4   2      532.80      567.58     39.14 o 
  -4   4   2     3725.27     3426.34    100.23 o 
  -3   4   2    22870.29    21700.12    307.79 o 
  -2   4   2    26852.60    27049.23    365.12 o 
  -1   4   2    22551.85    23222.68    387.35 o 
   0   4   2    27827.15    28086.37    473.23 o 
   1   4   2     4935.31     5046.50    123.87 o 
   2   4   2       14.29       51.12     20.50 o 
   3   4   2      153.14      225.64     37.66 o 
   4   4   2    10231.12     9343.00    283.39 o 
   5   4   2       82.13      114.68     36.94 o 
   6   4   2    25409.90    23369.01   1774.12 o 
   7   4   2    10787.13    10014.17    443.22 o 
   8   4   2      856.34      836.80    150.06 o 
   9   4   2       25.26      -62.90     62.90 o 
  10   4   2    11447.41    12637.18    847.39 o 
 -11   5   2     2009.41     2265.37    336.95 o 
 -10   5   2    26704.58    26988.29   1141.67 o 
  -9   5   2    17322.61    17522.41    347.81 o 
  -8   5   2      581.90      642.05     63.98 o 
  -7   5   2      289.06      389.60     45.87 o 
  -6   5   2    22941.00    21485.67    343.87 o 
  -5   5   2    40951.08    39224.52    537.41 o 
  -4   5   2     3936.87     3673.02     90.35 o 
  -3   5   2     6254.59     6225.87    117.13 o 
  -2   5   2    10219.96    10351.14    180.11 o 
  -1   5   2      537.35      676.64    101.87 o 
   0   5   2     2589.11     2691.43     82.45 o 
   1   5   2     4427.56     4145.16    113.77 o 
   2   5   2    43922.35    41499.25    734.46 o 
   3   5   2    55246.68    53476.84   1160.73 o 
   4   5   2     2140.21     1970.00    147.12 o 
   5   5   2     2669.04     2693.24    173.62 o 
   6   5   2    10156.38     9338.43    396.61 o 
   7   5   2    34299.08    34882.66   1044.33 o 
   8   5   2     7823.20     8264.86    445.38 o 
   9   5   2     8913.74     8379.20    466.42 o 
  10   5   2     6111.84     6295.64    937.25 o 
 -11   6   2     4572.54     4586.14    376.69 o 
 -10   6   2     4573.95     4464.03    254.68 o 
  -9   6   2     5291.76     5312.30    172.61 o 
  -8   6   2    29447.72    28093.20    491.61 o 
  -7   6   2      985.58     1031.22     62.85 o 
  -6   6   2    58890.20    54718.57    756.34 o 
  -5   6   2    22647.29    21163.42    321.49 o 
  -4   6   2    35495.37    34578.32    479.99 o 
  -3   6   2    14507.01    14156.44    250.08 o 
  -2   6   2    79574.04    74949.05   1202.20 o 
  -1   6   2   136697.97   126881.04   2966.39 o 
   0   6   2     1403.19     1389.54     56.77 o 
   1   6   2    66693.03    64386.64   1044.33 o 
   2   6   2     2085.95     2083.27     90.84 o 
   3   6   2    67545.51    65906.86    985.62 o 
   4   6   2     7950.97     7825.53    172.44 o 
   5   6   2    37088.18    34913.59    646.61 o 
   6   6   2    22761.83    22551.25    468.82 o 
   7   6   2      568.69      765.59    142.19 o 
   8   6   2     8418.33     7668.03    306.73 o 
   9   6   2     2241.87     1886.04    173.22 o 
 -11   7   2     1977.19     2221.97    459.84 o 
 -10   7   2     2324.54     2448.47    245.49 o 
  -9   7   2    11856.47    11876.23    395.97 o 
  -8   7   2      462.61      435.55     72.94 o 
  -7   7   2    30416.48    28757.97    494.33 o 
  -6   7   2     1530.64     1265.02     75.46 o 
  -5   7   2    35158.52    33052.24    533.59 o 
  -4   7   2    16289.00    15570.22    283.16 o 
  -3   7   2    41326.71    40570.99    619.91 o 
  -2   7   2    38626.24    37432.52    643.45 o 
  -1   7   2    15570.55    15177.30    352.22 o 
   0   7   2    65702.99    63716.21   1204.17 o 
   1   7   2     3108.28     3047.50    105.76 o 
   2   7   2    49845.52    47307.45    799.67 o 
   3   7   2     1420.93     1461.07     75.86 o 
   4   7   2    38161.74    37514.38    857.45 o 
   5   7   2     6629.94     6271.90    188.78 o 
   6   7   2    11156.24    10494.05    273.37 o 
   7   7   2     7596.76     7257.49    276.97 o 
   8   7   2     1163.67     1439.15    145.21 o 
   9   7   2     6319.55     6023.62    440.49 o 
 -11   8   2     4933.96     5171.06    565.80 o 
 -10   8   2      186.30      285.60     78.67 o 
  -9   8   2     1229.72     1185.63    134.94 o 
  -8   8   2       52.09      343.03    259.37 o 
  -7   8   2      686.26      658.20     62.96 o 
  -6   8   2      266.04      330.28     56.69 o 
  -5   8   2     7221.12     6482.30    162.42 o 
  -4   8   2     3972.54     3562.60    113.02 o 
  -3   8   2     4589.90     4663.37    120.36 o 
  -2   8   2     4226.60     3617.67    136.28 o 
  -1   8   2     2984.99     2489.94    120.54 o 
   0   8   2     3861.10     3792.52    182.66 o 
   1   8   2     1924.62     1925.27     79.20 o 
   2   8   2     5185.79     4830.52    142.05 o 
   3   8   2      441.54      449.21     45.84 o 
   4   8   2     2218.05     2336.80    119.37 o 
   5   8   2      937.36     1008.89     84.07 o 
   6   8   2      475.85      519.13     66.57 o 
   7   8   2        8.93       34.41     66.89 o 
   8   8   2     7614.45     7191.57    305.08 o 
   9   8   2     5202.56     4964.36    283.22 o 
 -11   9   2       10.61      -75.60     75.60 o 
 -10   9   2     1911.88     1982.43    183.12 o 
  -9   9   2    14235.06    13839.65    501.87 o 
  -8   9   2     6264.63     6074.30    250.94 o 
  -7   9   2      258.00      354.66     53.83 o 
  -6   9   2      463.07      482.66     59.14 o 
  -5   9   2    29842.50    26844.06    673.99 o 
  -4   9   2    18474.18    17518.91    362.31 o 
  -3   9   2     3655.09     3473.10    106.25 o 
  -2   9   2    14283.83    13398.44    345.53 o 
  -1   9   2     2425.14     2378.65    124.86 o 
   0   9   2     6560.04     6185.28    203.31 o 
   1   9   2    17333.46    16316.02    547.09 o 
   2   9   2    55007.98    50547.45   1161.35 o 
   3   9   2     6865.98     6753.03    239.28 o 
   4   9   2      275.16      348.76     44.75 o 
   5   9   2     3896.95     3684.45    153.41 o 
   6   9   2    18563.68    17451.63    395.50 o 
   7   9   2     4011.77     3775.41    212.51 o 
   8   9   2      292.57      301.28     83.75 o 
   9   9   2       42.49       38.42     72.19 o 
 -10  10   2      100.00       47.06    100.00 o 
  -9  10   2     7231.87     7308.89    364.96 o 
  -8  10   2     3438.41     3254.97    174.26 o 
  -7  10   2     4215.09     4139.05    154.21 o 
  -6  10   2    20636.07    19673.81    376.74 o 
  -5  10   2     2245.67     2021.55    102.47 o 
  -4  10   2     1490.61     1409.18     82.97 o 
  -3  10   2     3535.03     3452.21    132.65 o 
  -2  10   2    19748.66    17718.56    653.72 o 
  -1  10   2    22429.59    20871.18    488.41 o 
   0  10   2     5802.34     5052.28    186.18 o 
   1  10   2     2967.37     2997.09    103.69 o 
   2  10   2      166.10      202.49     36.22 o 
   3  10   2    13957.18    13990.23    277.95 o 
   4  10   2     5937.50     5890.40    218.03 o 
   5  10   2     3065.86     3170.30    145.93 o 
   6  10   2    15261.84    16184.44    467.38 o 
   7  10   2     3626.05     3557.40    208.43 o 
   8  10   2     1494.90     1227.57    141.56 o 
   9  10   2      117.25      162.38     80.84 o 
 -10  11   2    14428.82    14376.74    555.37 o 
  -9  11   2     3293.28     3402.97    296.93 o 
  -8  11   2     6849.73     7024.42    257.33 o 
  -7  11   2     3242.30     3451.09    153.24 o 
  -6  11   2     9688.99     9040.49    227.75 o 
  -5  11   2    13696.79    12542.02    330.50 o 
  -4  11   2       40.11       37.90     26.30 o 
  -3  11   2     4933.80     4408.11    132.28 o 
  -2  11   2     2192.99     2007.50    138.78 o 
  -1  11   2      213.16      356.74     64.25 o 
   0  11   2     3946.87     3907.47    172.76 o 
   1  11   2      345.20      354.92     49.48 o 
   2  11   2    13727.45    13355.54    315.42 o 
   3  11   2    17506.70    16891.92    325.66 o 
   4  11   2      170.18      256.11     42.20 o 
   5  11   2    12334.78    11970.68    296.84 o 
   6  11   2      166.06      243.23     56.46 o 
   7  11   2    18538.18    17712.79    486.12 o 
   8  11   2     3784.96     3690.98    227.99 o 
 -10  12   2     3084.04     3216.09    269.55 o 
  -9  12   2     3922.41     3523.79    328.08 o 
  -8  12   2     7482.28     8081.50    533.90 o 
  -7  12   2       89.26      163.05     57.63 o 
  -6  12   2    22622.44    21759.30    464.98 o 
  -5  12   2       67.34      127.32     42.75 o 
  -4  12   2    25598.98    23956.20    492.13 o 
  -3  12   2    13420.24    12548.67    303.13 o 
  -2  12   2     8243.58     7730.54    272.03 o 
  -1  12   2    17638.57    16718.34    442.79 o 
   0  12   2     3899.72     4038.35    224.23 o 
   1  12   2    30642.55    27177.46   1022.43 o 
   2  12   2     4091.30     4019.55    323.69 o 
   3  12   2    24439.28    24328.29    437.23 o 
   4  12   2     3642.44     3818.40    140.11 o 
   5  12   2     6061.46     5952.03    221.75 o 
   6  12   2     8069.89     8131.27    246.07 o 
   7  12   2      949.06     1117.04    124.50 o 
   8  12   2    12835.90    11899.69    395.33 o 
  -9  13   2     3252.83     2994.23    254.68 o 
  -8  13   2     1417.91     1289.91    169.28 o 
  -7  13   2    25643.93    23619.96    606.99 o 
  -6  13   2     5275.48     5261.65    202.12 o 
  -5  13   2     7250.51     6875.21    224.43 o 
  -4  13   2     5543.67     5210.66    189.63 o 
  -3  13   2    24798.61    24200.04    600.72 o 
  -2  13   2    24783.37    23058.54    580.03 o 
  -1  13   2    13526.13    13280.95    508.17 o 
   0  13   2    46311.65    41627.70    902.89 o 
   1  13   2        7.68       15.54     47.48 o 
   2  13   2    11204.75    10115.55    747.31 o 
   3  13   2     2486.14     2437.18    136.76 o 
   4  13   2    33200.25    33410.14    883.29 o 
   5  13   2     8263.81     8092.98    279.69 o 
   6  13   2     3571.14     3297.30    293.57 o 
   7  13   2     1131.32     1174.48    132.93 o 
  -9  14   2       64.84       26.90    132.09 o 
  -8  14   2      121.66      107.07     68.28 o 
  -7  14   2      716.13      673.65    109.22 o 
  -6  14   2       78.43       81.97     67.50 o 
  -5  14   2     2491.38     2418.35    146.38 o 
  -4  14   2     3894.84     3804.03    443.88 o 
  -3  14   2     7720.08     7506.54    292.14 o 
  -2  14   2     1897.34     2053.45    167.01 o 
  -1  14   2      918.47      797.69    109.59 o 
   0  14   2     5840.72     5636.48    257.08 o 
   1  14   2     2214.00     2126.64    242.92 o 
   2  14   2     2173.36     2084.42    160.74 o 
   3  14   2       90.09      269.63    158.13 o 
   4  14   2       31.61       73.30     47.48 o 
   5  14   2       10.69       -1.28     47.90 o 
   6  14   2      363.45      527.77     95.00 o 
   7  14   2     1811.15     1828.02    166.54 o 
  -8  15   2      990.25     1224.71    162.40 o 
  -7  15   2     2769.94     2579.21    192.54 o 
  -6  15   2      163.10      146.55     58.09 o 
  -5  15   2    21044.34    21104.97    546.10 o 
  -4  15   2     6893.73     7132.14    290.30 o 
  -3  15   2     6416.69     6758.09    509.78 o 
  -2  15   2    10806.46    10065.88    410.13 o 
  -1  15   2     2756.39     2781.90    198.99 o 
   0  15   2     9936.70     9394.57    425.81 o 
   1  15   2     3383.99     3304.53    209.08 o 
   2  15   2    33011.75    29839.07   1838.27 o 
   3  15   2     1371.21     1370.54    115.59 o 
   4  15   2     3294.77     3753.84    199.68 o 
   5  15   2       69.86      103.27     60.33 o 
   6  15   2     8724.40     8685.93    318.16 o 
  -8  16   2     5494.59     5707.69    508.46 o 
  -7  16   2      478.43      498.19    116.30 o 
  -6  16   2    12991.23    13120.57    359.05 o 
  -5  16   2     1075.08     1211.11    130.69 o 
  -4  16   2    13323.03    12374.24    537.61 o 
  -3  16   2     3705.07     4408.71    365.70 o 
  -2  16   2     8336.88     8385.14    339.48 o 
  -1  16   2    14852.46    14419.98    643.17 o 
   0  16   2      418.57      512.77     98.05 o 
   1  16   2    19119.23    17800.39    530.66 o 
   2  16   2      154.94      195.41     71.71 o 
   3  16   2    12427.54    12077.88    334.16 o 
   4  16   2     2969.94     3026.88    186.26 o 
   5  16   2     5022.70     5201.93    248.49 o 
   6  16   2     6026.68     5990.79    279.70 o 
  -7  17   2     5407.25     5532.18    290.58 o 
  -6  17   2     1170.79     1026.36    117.55 o 
  -5  17   2     3200.70     2830.25    224.58 o 
  -4  17   2      205.96      223.71    107.10 o 
  -3  17   2     6012.24     6258.36    415.68 o 
  -2  17   2     1036.31     1086.47    142.48 o 
  -1  17   2      369.68      532.39    109.26 o 
   0  17   2     7402.75     6809.57    360.45 o 
   1  17   2     1823.54     2010.44    200.60 o 
   2  17   2     1472.86     1378.65    234.67 o 
   3  17   2     2880.60     2988.63    251.26 o 
   4  17   2     2621.87     2635.86    182.25 o 
   5  17   2    13448.68    13213.05    412.02 o 
  -6  18   2     2247.17     2465.98    226.70 o 
  -5  18   2     1006.41     1138.55    202.28 o 
  -4  18   2    11344.22    10916.53    548.33 o 
  -3  18   2     3570.85     3281.11    403.65 o 
  -2  18   2       93.58      178.38     83.01 o 
  -1  18   2      657.88      809.69    130.14 o 
   0  18   2     1345.50     1554.85    175.71 o 
   1  18   2     9799.87     9803.71    385.20 o 
   2  18   2     2978.37     2858.04    358.62 o 
   3  18   2     2064.31     2151.50    154.57 o 
   4  18   2     4475.89     4543.15    291.11 o 
  -5  19   2     2606.53     2888.14    450.80 o 
  -4  19   2     1904.04     2271.43    296.72 o 
  -3  19   2     7390.69     8429.85    513.04 o 
  -2  19   2     5662.16     6066.99    449.82 o 
  -1  19   2     3237.79     3048.34    247.52 o 
   0  19   2    14850.92    15031.01    516.37 o 
   1  19   2       12.96      -70.25     70.25 o 
   2  19   2     3234.29     3293.26    251.44 o 
   3  19   2      402.54      504.99    124.99 o 
  -4  20   2     1803.94     2605.57    466.24 o 
  -3  20   2     2427.93     2747.79    421.89 o 
  -2  20   2       53.23       64.64    128.06 o 
  -1  20   2      373.00      208.53    124.48 o 
   0  20   2     1163.68     1231.44    176.65 o 
   1  20   2     2691.80     2740.16    574.18 o 
   2  20   2       72.09       97.04     77.58 o 
 -12   1   3      699.46      934.02    255.46 o 
 -11   1   3      568.69      512.12    170.70 o 
 -10   1   3    15058.31    14340.42    379.16 o 
  -9   1   3     8987.79     8429.71    260.20 o 
  -8   1   3     3922.24     3959.78    171.83 o 
  -7   1   3     4683.64     4467.60    162.14 o 
  -6   1   3    25505.18    24952.82    490.67 o 
  -5   1   3    51676.50    49690.69    863.08 o 
  -4   1   3     3585.93     3473.97     96.60 o 
  -3   1   3    42213.01    42242.60    621.77 o 
  -2   1   3      166.16      173.16     28.34 o 
  -1   1   3    40959.32    43581.89   1058.05 o 
   0   1   3      740.66      728.29     72.37 o 
   1   1   3    89081.52    94034.98   1445.97 o 
   2   1   3    36410.79    38995.38    667.48 o 
   3   1   3     6361.50     6648.73    185.56 o 
   4   1   3     3150.00     3151.04    128.84 o 
   5   1   3    20221.15    19512.54    637.89 o 
   6   1   3    13039.90    12404.16    497.05 o 
   7   1   3       49.81       40.93    124.20 o 
   8   1   3     3895.67     3802.12    326.07 o 
   9   1   3       69.92      -45.72     70.50 o 
 -12   2   3     1341.11     1570.71    257.67 o 
 -11   2   3     1144.67      986.11    199.35 o 
 -10   2   3     1125.11     1221.68    150.54 o 
  -9   2   3    18918.76    18190.45    433.08 o 
  -8   2   3      104.92      223.34     49.80 o 
  -7   2   3    50113.25    49139.28    893.37 o 
  -6   2   3    32571.41    31968.40    603.61 o 
  -5   2   3      725.60      867.13     65.62 o 
  -4   2   3     2605.24     2397.00     72.82 o 
  -3   2   3    28516.45    28293.45    433.29 o 
  -2   2   3   108559.36   110224.73   1975.17 o 
  -1   2   3    18444.44    18910.47    514.71 o 
   0   2   3    16291.10    16916.83    348.27 o 
   1   2   3     6964.55     7907.39    164.43 o 
   2   2   3    40431.56    43447.55    778.84 o 
   3   2   3    24947.57    25732.94    545.32 o 
   4   2   3     7595.24     6890.06    210.74 o 
   5   2   3    36015.50    33599.83    966.62 o 
   6   2   3     9456.73     9069.11    459.67 o 
   7   2   3     1916.90     1672.80    297.52 o 
   8   2   3      350.84      499.35    149.17 o 
   9   2   3    14642.21    13744.47    840.49 o 
 -12   3   3      117.66      124.84    132.58 o 
 -11   3   3    20139.64    19780.96    775.41 o 
 -10   3   3    21278.88    20256.42    485.40 o 
  -9   3   3      374.18      429.34     65.21 o 
  -8   3   3     3495.56     3533.88    164.47 o 
  -7   3   3     7388.26     6786.23    204.96 o 
  -6   3   3    42273.79    41917.39    759.89 o 
  -5   3   3     7721.67     7336.26    188.47 o 
  -4   3   3     2970.05     2858.57     82.28 o 
  -3   3   3     5839.47     6123.63    125.02 o 
  -2   3   3      394.30      373.65     44.12 o 
  -1   3   3      659.67      729.70     48.42 o 
   0   3   3      159.50      146.61     23.73 o 
   1   3   3    25241.05    26822.58    550.67 o 
   2   3   3    78167.94    81145.19   1331.76 o 
   3   3   3    13002.38    12397.59    256.53 o 
   4   3   3     6944.29     6482.87    213.17 o 
   5   3   3      130.88      120.87     75.24 o 
   6   3   3    21281.73    19420.95    671.10 o 
   7   3   3    26493.67    24229.06    822.43 o 
   8   3   3     4357.44     3379.88    302.38 o 
   9   3   3    16703.84    14827.44    878.93 o 
 -12   4   3     3709.52     3462.61    358.21 o 
 -11   4   3     1660.25     1986.77    403.54 o 
 -10   4   3     2961.71     2702.35    208.86 o 
  -9   4   3     9388.83     8941.63    274.65 o 
  -8   4   3      389.56      423.18     61.33 o 
  -7   4   3    25849.50    25125.65    515.33 o 
  -6   4   3     2237.01     2078.82    109.93 o 
  -5   4   3     2534.71     2527.71    108.26 o 
  -4   4   3     1479.31     1528.13     62.77 o 
  -3   4   3     6758.63     6636.46    145.65 o 
  -2   4   3    30595.23    30285.53    502.83 o 
  -1   4   3     4487.25     4228.01    112.25 o 
   0   4   3     4099.05     4341.87    114.73 o 
   1   4   3     9611.15    10439.04    256.64 o 
   2   4   3     7429.97     8054.93    214.12 o 
   3   4   3    14082.10    13569.33    280.82 o 
   4   4   3       14.72       87.09     30.10 o 
   5   4   3    19113.80    17933.85    601.66 o 
   6   4   3     7331.86     7188.86    365.27 o 
   7   4   3     3236.03     2889.60    266.05 o 
   8   4   3     3225.43     2992.83    286.30 o 
   9   4   3     4961.69     4418.63    498.44 o 
 -11   5   3      923.22     1040.93    145.90 o 
 -10   5   3     2440.14     2595.82    136.98 o 
  -9   5   3      762.66      697.16     75.24 o 
  -8   5   3     8607.76     8436.58    211.81 o 
  -7   5   3    10716.17     9485.31    218.25 o 
  -6   5   3     3390.07     3379.58    118.79 o 
  -5   5   3    14929.84    13825.15    259.96 o 
  -4   5   3     2837.93     2575.83     75.64 o 
  -3   5   3    36106.47    35347.91    577.95 o 
  -2   5   3     1270.14     1369.24     69.20 o 
  -1   5   3    38800.88    37521.07    775.95 o 
   0   5   3     1808.67     1784.63     73.51 o 
   1   5   3    12870.92    12696.26    260.88 o 
   2   5   3     3213.24     3450.72    114.03 o 
   3   5   3    22838.58    22697.28    433.60 o 
   4   5   3    10135.85    10020.43    410.46 o 
   5   5   3     3885.10     3671.21    252.19 o 
   6   5   3     2403.02     2401.80    248.56 o 
   7   5   3     1540.12     1669.64    201.81 o 
   8   5   3     3227.76     3119.29    296.58 o 
   9   5   3       26.21      184.25    110.32 o 
 -11   6   3      544.31      390.96    104.54 o 
 -10   6   3     3214.73     3489.36    281.58 o 
  -9   6   3       97.71      135.84     46.20 o 
  -8   6   3     4249.97     4074.12    152.24 o 
  -7   6   3     1432.84     1294.46     86.59 o 
  -6   6   3      640.64      746.11     62.82 o 
  -5   6   3     2301.85     2131.59     89.21 o 
  -4   6   3    15248.65    14190.23    230.64 o 
  -3   6   3     8471.12     7842.06    142.07 o 
  -2   6   3     3548.32     3517.90    129.57 o 
  -1   6   3     7982.23     7965.10    187.34 o 
   0   6   3    11008.62     9999.33    216.65 o 
   1   6   3      388.33      394.52     61.39 o 
   2   6   3      448.56      419.46     45.82 o 
   3   6   3      393.39      470.78     45.36 o 
   4   6   3     1367.96     1337.50     93.50 o 
   5   6   3     3291.13     3155.17    145.91 o 
   6   6   3    11403.79    10187.89    435.72 o 
   7   6   3     1491.06     1764.10    206.89 o 
   8   6   3       64.87       66.98     65.60 o 
   9   6   3     1371.66     1358.92    162.65 o 
 -11   7   3     3820.48     3899.41    259.65 o 
 -10   7   3    20953.46    20569.69    595.34 o 
  -9   7   3     6537.48     6295.07    196.93 o 
  -8   7   3     1934.94     1935.86    112.11 o 
  -7   7   3      653.33      676.47     66.40 o 
  -6   7   3    34783.05    33324.84    544.45 o 
  -5   7   3    37269.89    35040.88    558.05 o 
  -4   7   3     2911.46     2836.94     84.05 o 
  -3   7   3    58183.72    56805.06    840.71 o 
  -2   7   3        0.40        0.37     22.95 o 
  -1   7   3    24169.12    22839.19    497.42 o 
   0   7   3       37.64      119.59     46.29 o 
   1   7   3    89957.27    89025.25   1436.12 o 
   2   7   3    39690.54    39815.63    695.49 o 
   3   7   3      272.08      318.36     42.26 o 
   4   7   3     1994.68     2100.94    115.73 o 
   5   7   3    14076.28    12895.21    314.33 o 
   6   7   3    23497.56    22716.98    575.31 o 
   7   7   3     1485.14     1582.45    149.45 o 
   8   7   3     3157.94     2807.43    206.31 o 
 -11   8   3     6559.75     6852.37    411.93 o 
 -10   8   3      303.76      235.38     79.35 o 
  -9   8   3    18972.52    17805.21    631.34 o 
  -8   8   3     2199.15     2106.04    139.93 o 
  -7   8   3    36354.55    35065.59    687.05 o 
  -6   8   3    39894.99    36931.36    697.46 o 
  -5   8   3     7575.35     7076.03    194.97 o 
  -4   8   3    28848.90    27356.84    449.84 o 
  -3   8   3    18501.11    18227.46    367.60 o 
  -2   8   3   149777.94   137792.31   2918.82 o 
  -1   8   3     7610.98     7345.37    221.95 o 
   0   8   3    45630.16    44345.82    754.54 o 
   1   8   3     7362.08     7013.26    181.92 o 
   2   8   3    43026.05    42520.84    743.02 o 
   3   8   3    24926.55    24006.79    417.16 o 
   4   8   3    13334.90    12309.42    295.90 o 
   5   8   3    39747.66    38569.88    724.51 o 
   6   8   3      708.72      663.91     98.44 o 
   7   8   3     7360.91     6733.83    395.57 o 
   8   8   3      213.98      171.65     77.02 o 
 -10   9   3     9148.31     8107.95    566.93 o 
  -9   9   3     1036.42     1153.41    118.36 o 
  -8   9   3    13491.52    12880.27    738.13 o 
  -7   9   3      150.18      229.07     56.86 o 
  -6   9   3    15923.07    14528.58    340.58 o 
  -5   9   3     5852.13     5579.28    169.93 o 
  -4   9   3     4247.02     3951.09    111.33 o 
  -3   9   3    22664.65    21780.05    431.02 o 
  -2   9   3      494.10      671.27     73.39 o 
  -1   9   3    11971.84    11163.54    302.76 o 
   0   9   3     3918.44     4060.85    166.19 o 
   1   9   3    10455.31    10625.00    273.31 o 
   2   9   3    24980.17    24729.07    519.26 o 
   3   9   3      364.06      368.06     47.07 o 
   4   9   3    15388.12    14528.55    333.60 o 
   5   9   3      969.55     1011.13    107.32 o 
   6   9   3    15439.95    14001.30    725.48 o 
   7   9   3     7062.99     6768.69    292.10 o 
   8   9   3     4356.25     3914.63    242.44 o 
 -10  10   3     4488.31     4281.31    312.82 o 
  -9  10   3     3315.46     3226.40    206.75 o 
  -8  10   3     1574.70     1587.81    141.37 o 
  -7  10   3     4084.06     4020.70    208.29 o 
  -6  10   3     1437.09     1415.23    124.70 o 
  -5  10   3     8067.51     7412.10    256.02 o 
  -4  10   3     2302.38     2138.71    114.83 o 
  -3  10   3      665.67      698.09     82.92 o 
  -2  10   3      228.09      209.82     45.45 o 
  -1  10   3      444.07      438.27     83.94 o 
   0  10   3     2934.18     2933.81    181.45 o 
   1  10   3     6595.84     5848.56    210.89 o 
   2  10   3     1439.21     1497.02    128.43 o 
   3  10   3    11540.56    11629.79    376.31 o 
   4  10   3     3184.21     2995.18    140.56 o 
   5  10   3     3607.40     3270.92    159.14 o 
   6  10   3     3998.19     4156.29    311.98 o 
   7  10   3     6337.06     5948.79    276.34 o 
   8  10   3    11547.79    10834.46    601.87 o 
 -10  11   3      536.42      575.76    120.81 o 
  -9  11   3      547.47      588.54     94.21 o 
  -8  11   3    11231.93    10339.96    609.53 o 
  -7  11   3     4635.44     4511.34    223.53 o 
  -6  11   3       55.40       95.95     76.44 o 
  -5  11   3      285.42      357.08     65.75 o 
  -4  11   3      667.96      558.14     65.63 o 
  -3  11   3     3095.05     2867.01    164.85 o 
  -2  11   3      919.54      942.89     97.52 o 
  -1  11   3     9976.46     9189.99    312.22 o 
   0  11   3     4264.74     3844.71    175.89 o 
   1  11   3      101.54      119.74     43.38 o 
   2  11   3       63.84        3.07     38.11 o 
   3  11   3    15970.49    15963.85    712.53 o 
   4  11   3     6713.17     6633.59    295.85 o 
   5  11   3     2218.67     2100.88    214.68 o 
   6  11   3       68.45       97.52     59.39 o 
   7  11   3      604.13      584.29    152.59 o 
 -10  12   3     2978.45     2571.07    361.10 o 
  -9  12   3      179.48      368.18     80.99 o 
  -8  12   3     6128.06     5866.16    270.69 o 
  -7  12   3      487.93      561.05     86.51 o 
  -6  12   3      150.36       99.77     49.61 o 
  -5  12   3     1639.28     1497.25    139.85 o 
  -4  12   3    12693.67    11973.17    301.74 o 
  -3  12   3     5165.69     4841.02    279.85 o 
  -2  12   3      757.75      749.92     91.90 o 
  -1  12   3     6594.70     6172.69    345.29 o 
   0  12   3     9517.54     8091.23    415.92 o 
   1  12   3      455.54      411.56     71.83 o 
   2  12   3     2586.38     2443.49    162.06 o 
   3  12   3       45.95      104.45     44.30 o 
   4  12   3     2580.98     2153.49    151.32 o 
   5  12   3     3752.45     3759.79    206.37 o 
   6  12   3     9999.95    10099.53    689.67 o 
   7  12   3      734.83      848.25    152.65 o 
  -9  13   3        1.94      100.48     60.95 o 
  -8  13   3     1851.79     2098.38    237.18 o 
  -7  13   3       39.16       54.99     84.83 o 
  -6  13   3     6043.63     6075.17    258.39 o 
  -5  13   3     9700.89     9191.87    312.20 o 
  -4  13   3     3159.54     3232.87    198.84 o 
  -3  13   3    11887.78    11618.80    363.65 o 
  -2  13   3        3.77       57.94     67.74 o 
  -1  13   3     7443.85     7345.95    267.82 o 
   0  13   3       56.37       81.08     46.68 o 
   1  13   3    11860.66    10706.03    453.86 o 
   2  13   3    10312.14     9878.88    926.72 o 
   3  13   3      127.56      159.62     51.52 o 
   4  13   3     5166.00     4899.19    225.34 o 
   5  13   3      683.45      561.89     94.39 o 
   6  13   3     9970.77    10008.24    343.08 o 
  -9  14   3    13027.43    12487.92    515.54 o 
  -8  14   3     2368.79     2561.17    198.98 o 
  -7  14   3    12523.74    12644.37    408.23 o 
  -6  14   3    17056.28    16411.25    475.99 o 
  -5  14   3    11177.75    10621.31    503.96 o 
  -4  14   3    32721.54    31258.70    748.70 o 
  -3  14   3     1869.61     1870.02    164.27 o 
  -2  14   3    42702.66    40545.06   1206.67 o 
  -1  14   3      629.60      693.21     98.02 o 
   0  14   3    52237.65    47690.97   2425.23 o 
   1  14   3     3919.17     3571.34    395.07 o 
   2  14   3    20290.05    20034.61    658.37 o 
   3  14   3    14346.42    13459.60    345.49 o 
   4  14   3     6721.61     6540.54    263.30 o 
   5  14   3    15303.82    14953.08    616.67 o 
   6  14   3      323.70      488.06    174.28 o 
  -8  15   3    14883.51    13867.51    550.44 o 
  -7  15   3     4501.99     4296.91    244.76 o 
  -6  15   3     3337.65     3323.35    208.63 o 
  -5  15   3     9092.42     8701.81    321.10 o 
  -4  15   3     5442.23     5503.51    271.87 o 
  -3  15   3    16627.94    15879.11    475.57 o 
  -2  15   3      710.43      658.76    106.80 o 
  -1  15   3    23206.50    22073.46    587.76 o 
   0  15   3     4049.11     3849.30    329.59 o 
   1  15   3     6745.80     6393.27    274.90 o 
   2  15   3     3792.00     3399.04    213.66 o 
   3  15   3    10059.60     9666.86    415.35 o 
   4  15   3    18446.72    17627.29    483.45 o 
   5  15   3      343.93      326.75     83.31 o 
  -7  16   3      705.39      630.43    108.19 o 
  -6  16   3     1536.81     1615.00    156.52 o 
  -5  16   3     4849.56     5298.13    373.53 o 
  -4  16   3     1190.44     1359.57    207.28 o 
  -3  16   3     1546.31     1706.60    169.64 o 
  -2  16   3     2470.28     2652.96    205.46 o 
  -1  16   3      379.03      264.50     79.48 o 
   0  16   3     2258.27     2214.51    182.60 o 
   1  16   3     2531.51     2572.17    265.89 o 
   2  16   3      497.61      494.87     97.14 o 
   3  16   3     2742.34     2605.71    173.75 o 
   4  16   3     2471.77     2581.78    186.64 o 
   5  16   3      468.58      299.42     88.74 o 
  -7  17   3       82.80      117.67     66.78 o 
  -6  17   3      557.63      479.70     94.69 o 
  -5  17   3     1175.91     1296.05    200.60 o 
  -4  17   3        0.65      -15.63    102.21 o 
  -3  17   3      786.23      847.91    127.19 o 
  -2  17   3      172.07      158.82     78.76 o 
  -1  17   3      152.07      117.26     66.47 o 
   0  17   3      943.16      852.53    124.89 o 
   1  17   3     3138.55     3115.64    258.64 o 
   2  17   3      947.62      920.03    127.74 o 
   3  17   3      130.41      253.90     72.17 o 
   4  17   3      845.78      797.22    114.14 o 
  -6  18   3       29.77       60.99     81.87 o 
  -5  18   3      175.96      169.48    150.16 o 
  -4  18   3      141.58      324.19    142.48 o 
  -3  18   3      680.90      633.93    123.84 o 
  -2  18   3      376.72      452.41    109.11 o 
  -1  18   3      347.17      333.28     96.87 o 
   0  18   3      111.12       97.17     72.30 o 
   1  18   3      472.86      404.66    101.62 o 
   2  18   3      154.83      215.48     80.28 o 
   3  18   3     1106.22     1083.75    126.16 o 
  -4  19   3     1483.98     1387.61    232.88 o 
  -3  19   3     2180.46     2130.52    209.17 o 
  -2  19   3       19.51      -65.06     65.06 o 
  -1  19   3     2648.25     2458.28    224.48 o 
   0  19   3     1674.68     1487.44    168.01 o 
   1  19   3      658.09      521.73    113.35 o 
   2  19   3     2709.72     2852.63    284.80 o 
  -2  20   3     9499.06    10313.06    607.18 o 
  -1  20   3       24.05       69.75     75.19 o 
 -12   0   4     8940.57     8281.97    749.14 o 
 -11   0   4     1240.76     1082.87    168.22 o 
 -10   0   4    13192.98    14133.24    540.74 o 
  -9   0   4    12103.59    11589.56    451.41 o 
  -8   0   4    19889.92    19485.60    619.98 o 
  -7   0   4    72173.16    68820.67   1699.63 o 
  -6   0   4      729.69      731.86    186.46 o 
  -5   0   4    32543.21    31257.08    824.50 o 
  -4   0   4     1042.94     1177.67     60.08 o 
  -3   0   4   275439.81   279969.38   8927.94 o 
  -2   0   4    58175.65    59221.70   2038.13 o 
  -1   0   4    27107.90    29039.13   1081.33 o 
   0   0   4    32401.90    34151.71   1214.40 o 
   1   0   4    24448.00    25576.65    929.86 o 
   2   0   4    57234.61    59345.61   1074.40 o 
   3   0   4     4438.83     4375.48    182.65 o 
   4   0   4    70093.51    67406.41   2408.10 o 
   5   0   4    14434.92    13891.34    737.64 o 
   6   0   4     6165.11     6118.33    516.51 o 
   7   0   4      673.03      425.83    155.09 o 
   8   0   4    14699.33    13498.04    847.71 o 
 -12   1   4     2960.45     2843.97    338.95 o 
 -11   1   4    16335.55    16058.10    432.29 o 
 -10   1   4     7196.39     6854.45    251.99 o 
  -9   1   4     2626.50     2661.74    158.62 o 
  -8   1   4     2030.79     2092.16    130.69 o 
  -7   1   4    14980.57    14278.22    335.11 o 
  -6   1   4    35277.92    33739.51    634.65 o 
  -5   1   4       11.63       17.10     17.09 o 
  -4   1   4    56721.70    59901.14    780.99 o 
  -3   1   4     6232.36     6218.44    177.94 o 
  -2   1   4    11833.87    12996.21    582.89 o 
  -1   1   4     7443.13     7769.85    372.76 o 
   0   1   4    24736.42    26389.66    689.78 o 
   1   1   4    68095.34    71621.51   1129.69 o 
   2   1   4     3484.95     3399.26    105.16 o 
   3   1   4     8136.02     8035.96    191.36 o 
   4   1   4      109.93      157.84    116.48 o 
   5   1   4    23225.44    20828.72    689.18 o 
   6   1   4    15515.05    14718.97    574.84 o 
   7   1   4     1394.35     1563.01    259.57 o 
   8   1   4     9580.39     8069.42    738.30 o 
 -12   2   4     2185.44     2127.12    294.81 o 
 -11   2   4     2678.47     2660.68    178.77 o 
 -10   2   4     3121.88     2900.84    175.01 o 
  -9   2   4     1124.76     1242.18    111.67 o 
  -8   2   4     6071.39     5794.77    201.89 o 
  -7   2   4      304.57      317.59     52.41 o 
  -6   2   4     1015.90      903.77     74.34 o 
  -5   2   4     1666.68     1588.01     64.21 o 
  -4   2   4      204.71      175.88     25.37 o 
  -3   2   4     2191.85     2410.18    101.12 o 
  -2   2   4      263.12      267.98     41.38 o 
  -1   2   4     2314.31     2347.54    147.29 o 
   0   2   4       69.22       82.09     31.37 o 
   1   2   4     5837.22     5851.29    144.30 o 
   2   2   4     1197.86     1297.39     71.94 o 
   3   2   4     5659.75     5267.31    239.73 o 
   4   2   4      265.73      285.04     97.91 o 
   5   2   4    16846.13    16581.11    784.46 o 
   6   2   4      149.28      230.36    144.90 o 
   7   2   4     5361.51     5259.21    530.31 o 
   8   2   4      117.95      177.47     92.43 o 
 -12   3   4      100.27      -46.01    127.56 o 
 -11   3   4     1448.64     1365.08    129.74 o 
 -10   3   4     1867.21     1847.48    144.59 o 
  -9   3   4      556.67      532.30     76.04 o 
  -8   3   4       13.46       20.52     38.25 o 
  -7   3   4      425.13      491.53     60.73 o 
  -6   3   4     3622.31     3349.72    133.72 o 
  -5   3   4      428.01      419.58     47.84 o 
  -4   3   4     3657.24     3432.33    109.95 o 
  -3   3   4     1427.44     1397.75    163.02 o 
  -2   3   4      708.19      779.40     66.92 o 
  -1   3   4        5.64       63.78     34.29 o 
   0   3   4     9149.88     9668.48    242.59 o 
   1   3   4     3474.26     3315.46    152.63 o 
   2   3   4      344.42      409.08     44.61 o 
   3   3   4       85.19       92.17     27.21 o 
   4   3   4     2580.79     2311.59    192.35 o 
   5   3   4     3701.47     3813.17    270.93 o 
   6   3   4       10.49      -57.66     57.66 o 
   7   3   4      298.84      235.47     91.98 o 
   8   3   4        3.56      -30.32     76.67 o 
 -11   4   4     1623.14     1723.60    188.54 o 
 -10   4   4     4676.69     4798.77    221.44 o 
  -9   4   4     1880.44     1911.24    136.83 o 
  -8   4   4     8471.89     8109.42    244.53 o 
  -7   4   4     3066.75     3141.98    145.49 o 
  -6   4   4       31.69       68.91     29.86 o 
  -5   4   4     4554.41     4327.89    116.30 o 
  -4   4   4    10336.66    10099.79    196.16 o 
  -3   4   4    13651.27    13351.67    684.09 o 
  -2   4   4     9050.70     8564.17    194.81 o 
  -1   4   4     7588.71     7548.23    178.20 o 
   0   4   4      127.19      238.01     31.95 o 
   1   4   4     1291.16     1326.93     86.55 o 
   2   4   4     1311.41     1286.36     76.02 o 
   3   4   4     3585.01     3525.44    232.46 o 
   4   4   4     9259.86     8795.58    363.48 o 
   5   4   4    17003.78    15096.78    551.12 o 
   6   4   4     3419.04     3802.19    294.92 o 
   7   4   4     1785.54     1831.40    335.14 o 
   8   4   4      895.86      440.59    238.54 o 
 -11   5   4    18933.87    19312.73    415.68 o 
 -10   5   4     2575.00     2741.76    146.88 o 
  -9   5   4     2780.10     2611.98    257.00 o 
  -8   5   4      944.98      913.49    164.20 o 
  -7   5   4    14280.04    13237.10    320.55 o 
  -6   5   4    16442.11    15466.21    343.91 o 
  -5   5   4      417.08      431.55     49.27 o 
  -4   5   4    12616.16    11914.74    202.90 o 
  -3   5   4     4390.51     4137.20    182.25 o 
  -2   5   4      994.26      990.55     66.27 o 
  -1   5   4      935.43     1024.98     85.51 o 
   0   5   4    14014.84    14211.82    291.08 o 
   1   5   4    39854.33    39515.89    684.95 o 
   2   5   4    18244.14    18308.45    366.53 o 
   3   5   4     1296.83     1370.74    104.79 o 
   4   5   4      600.52      615.21     75.48 o 
   5   5   4    13038.00    12525.15    488.49 o 
   6   5   4    24473.25    22415.80    765.77 o 
   7   5   4      269.27      157.73    121.41 o 
 -11   6   4     1067.36     1406.02    170.80 o 
 -10   6   4    10264.85     9957.19    299.94 o 
  -9   6   4     8115.80     8273.95    226.91 o 
  -8   6   4    11630.06    11395.92    263.45 o 
  -7   6   4    40746.91    39751.50    666.90 o 
  -6   6   4       85.37      162.02     41.27 o 
  -5   6   4    30943.74    29156.81    429.73 o 
  -4   6   4      137.81      220.22     28.91 o 
  -3   6   4    81325.57    78448.73   1229.90 o 
  -2   6   4    32806.35    32037.46    555.39 o 
  -1   6   4    24515.81    24717.68    453.20 o 
   0   6   4    22740.14    21994.98    416.36 o 
   1   6   4    10047.45    10277.29    251.16 o 
   2   6   4    41921.21    40945.37    719.88 o 
   3   6   4     1442.84     1549.81     99.83 o 
   4   6   4    39479.83    37470.09    843.70 o 
   5   6   4     5977.75     5989.27    253.26 o 
   6   6   4     3955.26     4418.12    310.63 o 
   7   6   4     2082.28     1793.40    238.75 o 
   8   6   4     5392.82     4813.89    415.33 o 
 -11   7   4     4895.45     5334.96    347.82 o 
 -10   7   4     3775.18     4020.40    175.44 o 
  -9   7   4     6062.46     6006.17    200.12 o 
  -8   7   4    13540.53    12752.01    285.34 o 
  -7   7   4     1695.48     1849.68    103.98 o 
  -6   7   4    27395.80    26331.26    455.01 o 
  -5   7   4       13.42       83.31     54.10 o 
  -4   7   4    37872.23    35503.33    556.86 o 
  -3   7   4     7164.58     6797.76    178.01 o 
  -2   7   4    35636.64    34794.13    875.27 o 
  -1   7   4    17410.86    16918.82    398.32 o 
   0   7   4    17231.95    17243.51    409.72 o 
   1   7   4    24677.92    23657.00    455.96 o 
   2   7   4     4205.19     4254.25    142.90 o 
   3   7   4    24355.07    22458.77    458.24 o 
   4   7   4       36.05       72.19     37.99 o 
   5   7   4     9863.66     9121.38    377.29 o 
   6   7   4     2990.18     2456.47    184.94 o 
   7   7   4     4794.42     4475.16    253.77 o 
 -11   8   4      115.17       81.03    170.20 o 
 -10   8   4      869.37      787.44     94.74 o 
  -9   8   4       13.60       12.76     40.94 o 
  -8   8   4      249.19      221.67     61.47 o 
  -7   8   4     1326.99     1309.86     89.20 o 
  -6   8   4     3800.67     3864.69    130.93 o 
  -5   8   4     3704.44     3506.80    126.07 o 
  -4   8   4     1105.76     1169.09     82.82 o 
  -3   8   4     2441.35     2077.22    120.37 o 
  -2   8   4     1426.22     1260.21     97.99 o 
  -1   8   4      640.19      707.63     75.67 o 
   0   8   4     1545.49     1589.29    163.10 o 
   1   8   4     1803.99     1760.64     99.20 o 
   2   8   4      729.77      855.95    120.51 o 
   3   8   4     2345.70     2403.61    125.90 o 
   4   8   4      107.10      155.91     50.46 o 
   5   8   4      286.53      375.55     76.82 o 
   6   8   4     1256.57     1139.18    153.57 o 
   7   8   4     6700.85     6336.97    300.06 o 
 -10   9   4     7466.34     7656.70    359.35 o 
  -9   9   4      485.68      611.00    133.09 o 
  -8   9   4      817.75      842.78    110.72 o 
  -7   9   4     2085.90     2092.36    160.31 o 
  -6   9   4    18552.36    17359.15    470.08 o 
  -5   9   4      428.83      387.65     52.89 o 
  -4   9   4     9074.06     8237.73    260.50 o 
  -3   9   4     2985.69     2622.18    140.29 o 
  -2   9   4     2410.24     2271.55    203.94 o 
  -1   9   4      296.93      345.29     54.47 o 
   0   9   4    25514.94    23763.59    544.91 o 
   1   9   4    27054.42    25745.00    579.82 o 
   2   9   4      200.00      284.21     57.60 o 
   3   9   4       96.00      146.78     47.43 o 
   4   9   4     6852.05     6380.02    208.02 o 
   5   9   4     8353.74     7692.29    280.68 o 
   6   9   4      178.93      180.37     70.21 o 
   7   9   4      897.84      912.33    124.11 o 
 -10  10   4     5204.33     5688.39    521.94 o 
  -9  10   4      131.72      188.33     73.53 o 
  -8  10   4     9895.53     9767.88    340.94 o 
  -7  10   4     8971.06     8352.49    298.41 o 
  -6  10   4       33.09       62.24     39.93 o 
  -5  10   4      299.34      293.63     52.99 o 
  -4  10   4     3226.48     2977.92    196.92 o 
  -3  10   4    16411.68    15222.87    675.59 o 
  -2  10   4    10667.84     9659.23    349.15 o 
  -1  10   4      240.02      261.84     57.37 o 
   0  10   4     4044.14     3691.25    178.59 o 
   1  10   4      592.51      726.48     97.42 o 
   2  10   4     7147.20     6878.86    236.34 o 
   3  10   4      752.50      730.31     87.44 o 
   4  10   4     9805.58     9080.66    297.88 o 
   5  10   4    11141.20    10448.16    496.64 o 
   6  10   4      106.99      166.05     90.82 o 
   7  10   4      976.19     1129.99    218.99 o 
 -10  11   4       29.22       -8.68     61.20 o 
  -9  11   4     4902.36     5127.62    268.70 o 
  -8  11   4      709.28      636.95    100.68 o 
  -7  11   4    10957.55    10240.77    346.35 o 
  -6  11   4     4549.67     4505.74    263.07 o 
  -5  11   4     1769.19     1806.54    118.78 o 
  -4  11   4     4188.08     4045.39    288.18 o 
  -3  11   4      751.93      700.32     97.01 o 
  -2  11   4      820.03      752.18     88.58 o 
  -1  11   4     3157.19     2898.65    301.11 o 
   0  11   4      550.36      614.18     83.30 o 
   1  11   4    20345.56    19755.53    584.91 o 
   2  11   4     3586.56     3311.21    177.80 o 
   3  11   4     3545.50     3473.57    183.91 o 
   4  11   4     5127.51     5254.03    232.90 o 
   5  11   4     2785.86     2969.20    233.54 o 
   6  11   4    15225.15    13968.12    795.31 o 
  -9  12   4     3396.13     3497.77    231.89 o 
  -8  12   4     5993.93     5694.83    278.03 o 
  -7  12   4     6084.80     5890.84    262.86 o 
  -6  12   4     2198.54     2137.48    165.88 o 
  -5  12   4    21678.81    20787.21    461.36 o 
  -4  12   4     1296.62     1202.51    125.43 o 
  -3  12   4    14268.71    14114.46    405.67 o 
  -2  12   4     4581.45     4481.88    239.58 o 
  -1  12   4    11580.10    10243.45    320.59 o 
   0  12   4    18472.27    17456.47    463.55 o 
   1  12   4     1819.10     1896.20    148.26 o 
   2  12   4    13545.23    13746.30    392.44 o 
   3  12   4      548.29      527.09     80.97 o 
   4  12   4    10833.69    10154.41    329.43 o 
   5  12   4     2354.48     2252.75    212.48 o 
   6  12   4     6039.81     5337.83    326.18 o 
  -9  13   4     3201.92     2743.48    276.66 o 
  -8  13   4    16263.03    15456.96    580.14 o 
  -7  13   4      225.07      191.57     87.04 o 
  -6  13   4     9182.91     8439.82    320.12 o 
  -5  13   4        2.64      -60.07     60.07 o 
  -4  13   4    22286.94    21079.01    557.62 o 
  -3  13   4     2429.22     2434.14    172.89 o 
  -2  13   4    26441.15    24543.74    608.02 o 
  -1  13   4    14497.73    13170.20    405.79 o 
   0  13   4     1449.37     1503.81    162.62 o 
   1  13   4     6310.01     6210.56    256.73 o 
   2  13   4    12621.96    12694.61    525.37 o 
   3  13   4    20274.41    18732.87    489.74 o 
   4  13   4      173.26      181.77     64.30 o 
   5  13   4     3553.97     3480.64    259.99 o 
  -8  14   4       82.63        2.69     60.93 o 
  -7  14   4     1133.61     1014.01    162.47 o 
  -6  14   4      798.87      780.94    109.75 o 
  -5  14   4     5213.82     5246.63    263.89 o 
  -4  14   4     2730.68     2751.42    206.30 o 
  -3  14   4      362.03      391.97     86.69 o 
  -2  14   4      804.63      754.39    101.14 o 
  -1  14   4     2375.31     2458.58    209.77 o 
   0  14   4      637.68      685.98    101.31 o 
   1  14   4       67.68      -11.27     58.49 o 
   2  14   4      184.74      262.01     71.60 o 
   3  14   4       62.43       86.90     57.86 o 
   4  14   4       27.84      115.24     64.46 o 
   5  14   4      558.49      462.45     96.90 o 
  -8  15   4     2476.15     2499.07    392.48 o 
  -7  15   4     1160.96     1172.54    156.95 o 
  -6  15   4    12229.55    12175.48    411.56 o 
  -5  15   4       70.95        3.83    150.98 o 
  -4  15   4     9688.96     9670.19    360.31 o 
  -3  15   4     2293.30     2208.67    185.80 o 
  -2  15   4     4562.13     4411.77    242.05 o 
  -1  15   4     3284.28     3070.15    201.96 o 
   0  15   4    14656.35    13232.32    412.80 o 
   1  15   4    12885.42    12429.92    397.75 o 
   2  15   4       92.49      151.18    123.38 o 
   3  15   4     2162.51     1963.51    159.42 o 
   4  15   4     1322.96     1223.05    180.24 o 
  -7  16   4     7726.15     7259.28    424.19 o 
  -6  16   4      834.18     1152.75    198.98 o 
  -5  16   4     9202.82     8947.45    500.29 o 
  -4  16   4       32.16      -29.36     61.25 o 
  -3  16   4    10375.94     9928.13    375.87 o 
  -2  16   4     5035.08     4347.33    255.80 o 
  -1  16   4     5790.98     5116.82    267.58 o 
   0  16   4     9691.47     8925.28    343.54 o 
   1  16   4     1592.32     1932.31    171.56 o 
   2  16   4     8465.87     7977.02    532.61 o 
   3  16   4       43.61       18.17     57.28 o 
  -6  17   4     2028.64     1839.34    349.27 o 
  -5  17   4     1635.83     1839.09    259.78 o 
  -4  17   4     2802.95     3100.85    238.57 o 
  -3  17   4      283.96      340.71    109.89 o 
  -2  17   4     2252.27     1963.09    185.57 o 
  -1  17   4     5596.40     5111.35    448.04 o 
   0  17   4      115.32       72.97     65.82 o 
   1  17   4     3177.18     3042.01    221.22 o 
   2  17   4      307.77      245.19    164.78 o 
  -5  18   4     7996.80     8235.65    583.21 o 
  -4  18   4      512.34      402.70    132.77 o 
  -3  18   4      544.65      391.03    102.80 o 
  -2  18   4      520.02      240.09     88.85 o 
  -1  18   4     3806.86     3284.99    496.47 o 
   0  18   4     4799.77     3763.13    595.04 o 
   1  18   4      210.67       28.95     65.37 o 
  -2  19   4     7901.21     7505.15   1083.30 o 
 -11   1   5     9299.23     9513.46    321.68 o 
 -10   1   5      348.63      374.29     75.67 o 
  -9   1   5     6663.62     6387.61    233.75 o 
  -8   1   5        4.35      -13.84     42.78 o 
  -7   1   5    20689.35    19746.64    432.32 o 
  -6   1   5     6593.11     6405.23    191.87 o 
  -5   1   5    12316.45    11848.58    279.49 o 
  -4   1   5    18601.00    18987.37    429.18 o 
  -3   1   5     4931.09     5040.55    170.63 o 
  -2   1   5    13448.15    12751.58    426.20 o 
  -1   1   5    10124.00    10370.29    627.41 o 
   0   1   5    53351.57    56941.80   1388.55 o 
   1   1   5     2267.51     2687.62    105.42 o 
   2   1   5     7879.34     7965.62    171.07 o 
   3   1   5      201.23      167.32     54.79 o 
   4   1   5    10954.71    10970.63    437.83 o 
   5   1   5     4793.61     4809.47    320.82 o 
   6   1   5     1930.43     1641.17    209.07 o 
   7   1   5     2115.31     2351.59    264.88 o 
 -11   2   5     4302.01     4278.67    224.32 o 
 -10   2   5     5713.86     5508.35    234.24 o 
  -9   2   5     4171.99     4094.45    190.74 o 
  -8   2   5    31328.37    29635.38    608.98 o 
  -7   2   5     6636.35     6037.85    273.70 o 
  -6   2   5     4959.54     5123.77    333.16 o 
  -5   2   5       94.10      177.26     40.45 o 
  -4   2   5    31103.74    30660.65    638.93 o 
  -3   2   5    41544.44    42905.36    854.24 o 
  -2   2   5      134.04      151.67     39.14 o 
  -1   2   5    18884.67    19351.44    567.59 o 
   0   2   5       25.08       67.05     35.59 o 
   1   2   5    23953.03    24777.86    450.01 o 
   2   2   5     3447.74     3457.38    125.17 o 
   3   2   5    21580.46    19938.32    892.56 o 
   4   2   5    17753.20    17428.16    598.16 o 
   5   2   5     1390.81     1595.66    190.09 o 
   6   2   5     2220.89     1862.43    235.42 o 
   7   2   5     1835.38     1640.86    215.43 o 
 -11   3   5     5142.04     5269.32    247.06 o 
 -10   3   5     2291.52     2336.28    162.27 o 
  -9   3   5     2586.89     2483.72    154.31 o 
  -8   3   5    11411.57    10810.67    294.72 o 
  -7   3   5    13188.64    12472.22    311.16 o 
  -6   3   5       40.83       16.30     30.58 o 
  -5   3   5     5016.91     4648.41    122.92 o 
  -4   3   5     5449.87     5504.62    183.54 o 
  -3   3   5       84.74       54.71     51.31 o 
  -2   3   5     1152.45     1194.44     92.71 o 
  -1   3   5      888.34     1046.52     73.83 o 
   0   3   5    37890.58    41169.11    702.23 o 
   1   3   5    25346.14    25766.78    568.50 o 
   2   3   5      253.07      329.21     45.05 o 
   3   3   5     5061.12     4999.47    271.02 o 
   4   3   5      961.59     1039.87    138.81 o 
   5   3   5    25284.28    24614.07    807.52 o 
   6   3   5     2148.27     2090.90    235.21 o 
   7   3   5    12358.35    11194.75    751.11 o 
 -11   4   5     4791.31     4592.40    239.69 o 
 -10   4   5     2162.42     2063.38    153.75 o 
  -9   4   5     4143.27     3749.90    315.59 o 
  -8   4   5    10721.65    10053.24    281.29 o 
  -7   4   5      116.13      113.97     40.54 o 
  -6   4   5     3411.55     3302.51    138.50 o 
  -5   4   5      241.43      234.31     32.51 o 
  -4   4   5    11509.98    11389.54    297.70 o 
  -3   4   5    10041.46    10163.02    323.48 o 
  -2   4   5       19.53       48.19     24.00 o 
  -1   4   5     7492.20     7461.31    208.53 o 
   0   4   5     1757.84     1837.97     83.55 o 
   1   4   5     8112.28     8193.61    240.82 o 
   2   4   5     6106.65     6028.38    173.41 o 
   3   4   5     6006.93     5715.58    272.21 o 
   4   4   5    11243.47    10540.85    428.60 o 
   5   4   5      948.31     1223.21    162.22 o 
   6   4   5     5627.55     5024.78    991.79 o 
   7   4   5      175.44        2.87     74.52 o 
 -11   5   5     1701.59     1829.37    136.07 o 
 -10   5   5       45.39       29.05     55.20 o 
  -9   5   5     8929.33     8661.68    269.72 o 
  -8   5   5      414.93      612.28     74.96 o 
  -7   5   5     5491.16     5273.56    184.46 o 
  -6   5   5     3349.18     3194.23    136.03 o 
  -5   5   5     8313.87     8199.18    196.19 o 
  -4   5   5     8241.97     8122.90    270.23 o 
  -3   5   5     7303.61     7183.34    188.43 o 
  -2   5   5    16136.72    15647.00    321.77 o 
  -1   5   5      366.11      362.81     38.04 o 
   0   5   5    11478.91    11538.69    262.93 o 
   1   5   5     1083.14     1196.56     81.99 o 
   2   5   5    13846.61    13525.38    306.83 o 
   3   5   5      739.36      822.79     87.10 o 
   4   5   5     3971.22     4047.56    488.42 o 
   5   5   5      376.15      549.84    112.10 o 
   6   5   5     1723.28     1766.45    215.72 o 
 -11   6   5      838.43      902.85    150.51 o 
 -10   6   5      386.35      467.09     76.85 o 
  -9   6   5     1999.99     2038.35    137.44 o 
  -8   6   5     1060.20     1037.59     86.91 o 
  -7   6   5      105.20      141.39     38.68 o 
  -6   6   5     2980.60     2959.69    119.44 o 
  -5   6   5     5647.76     5727.16    155.26 o 
  -4   6   5     2014.09     1889.98    114.96 o 
  -3   6   5     1034.90      958.25    138.57 o 
  -2   6   5     4912.10     4987.16    156.18 o 
  -1   6   5      697.84      743.22     61.08 o 
   0   6   5       15.51       56.43     35.47 o 
   1   6   5      746.77      784.84     69.87 o 
   2   6   5      556.94      558.52     72.24 o 
   3   6   5        9.58       20.48     29.69 o 
   4   6   5     5518.37     5145.26    278.38 o 
   5   6   5     5290.33     5059.66    254.29 o 
   6   6   5      228.37      266.95     78.78 o 
 -11   7   5     8897.53     9878.88    460.24 o 
 -10   7   5      166.13      259.00     72.29 o 
  -9   7   5     3431.85     3601.41    184.26 o 
  -8   7   5      507.73      558.24     87.79 o 
  -7   7   5    23110.23    21913.25    470.33 o 
  -6   7   5     5233.48     4891.38    186.07 o 
  -5   7   5    16448.54    15504.73    303.22 o 
  -4   7   5    21692.22    20106.53    401.21 o 
  -3   7   5     3464.30     3355.43    132.15 o 
  -2   7   5     9265.06     8785.66    262.89 o 
  -1   7   5    10339.44    10316.07    294.64 o 
   0   7   5    50420.14    51434.32   1028.89 o 
   1   7   5     6964.91     6816.94    277.58 o 
   2   7   5     3007.46     3007.49    205.48 o 
   3   7   5      151.07      117.42     64.17 o 
   4   7   5    12484.19    11484.92    358.53 o 
   5   7   5     9522.05     8038.82    301.56 o 
   6   7   5      557.12      418.69    152.12 o 
 -10   8   5     8933.96     8874.83    286.80 o 
  -9   8   5     1515.27     1353.38    180.50 o 
  -8   8   5    31551.61    29613.00    603.27 o 
  -7   8   5     5020.33     4898.70    199.15 o 
  -6   8   5    13913.29    12949.59    275.90 o 
  -5   8   5     7682.70     7345.74    213.13 o 
  -4   8   5    44441.00    44355.25    769.52 o 
  -3   8   5    43315.78    42156.75    877.28 o 
  -2   8   5     1617.45     1623.48    186.25 o 
  -1   8   5    34933.91    35865.88    766.41 o 
   0   8   5      222.97      198.86     52.41 o 
   1   8   5    31617.92    31223.16    681.71 o 
   2   8   5     1915.00     1947.59    164.69 o 
   3   8   5    25098.13    24567.44    581.65 o 
   4   8   5    15666.19    13923.77    903.90 o 
   5   8   5      744.51      752.01    160.34 o 
   6   8   5     3295.78     2859.01    373.42 o 
 -10   9   5     4003.16     4164.34    259.19 o 
  -9   9   5     4955.27     4846.21    215.42 o 
  -8   9   5     1551.45     1387.75    122.60 o 
  -7   9   5    10732.48     9924.71    281.66 o 
  -6   9   5      318.31      318.01     54.68 o 
  -5   9   5     9006.02     8684.42    288.12 o 
  -4   9   5     7145.73     6856.23    240.85 o 
  -3   9   5     2796.63     2668.23    152.12 o 
  -2   9   5     9227.48     9247.08    300.67 o 
  -1   9   5       35.50      -10.40     38.94 o 
   0   9   5    12919.71    12632.39    382.00 o 
   1   9   5     7566.03     7497.13    415.21 o 
   2   9   5     4482.88     4251.92    239.59 o 
   3   9   5    10307.87     9626.05    464.38 o 
   4   9   5      941.89     1059.50    142.09 o 
   5   9   5    13897.75    13170.39    497.09 o 
 -10  10   5     1346.48     1344.72    198.43 o 
  -9  10   5     2962.13     2871.11    211.56 o 
  -8  10   5      637.89      652.29    105.56 o 
  -7  10   5     2110.46     2276.14    176.29 o 
  -6  10   5     3280.35     3207.16    157.34 o 
  -5  10   5     1365.13     1493.81    130.83 o 
  -4  10   5      112.38      128.20     48.12 o 
  -3  10   5      106.96      149.76     50.76 o 
  -2  10   5      205.07      264.79     61.74 o 
  -1  10   5     2568.27     2743.77    251.03 o 
   0  10   5     5372.66     5186.07    215.71 o 
   1  10   5     2618.94     2698.79    164.00 o 
   2  10   5     5586.18     5816.47    288.58 o 
   3  10   5      381.06      381.01     70.87 o 
   4  10   5     5274.42     4743.18    283.04 o 
   5  10   5       47.42       77.91     80.50 o 
  -9  11   5     4475.93     4943.65    349.26 o 
  -8  11   5      850.36      826.32    114.11 o 
  -7  11   5      382.35      376.62     85.23 o 
  -6  11   5      176.44      174.30     53.14 o 
  -5  11   5      747.26      748.56     99.65 o 
  -4  11   5      275.36      331.24     68.69 o 
  -3  11   5     3094.87     3068.51    175.61 o 
  -2  11   5     6570.07     6589.67    251.56 o 
  -1  11   5      833.27      918.33    102.90 o 
   0  11   5        8.96       88.17     53.12 o 
   1  11   5      954.11      931.16    105.21 o 
   2  11   5     7840.00     7632.34    328.97 o 
   3  11   5     2460.02     2567.88    170.58 o 
   4  11   5      155.16       96.26     74.99 o 
   5  11   5        8.35       18.24     77.18 o 
  -9  12   5     2045.73     2166.27    353.21 o 
  -8  12   5       63.18      117.68     63.24 o 
  -7  12   5       38.87       60.28     65.94 o 
  -6  12   5     1577.17     1684.57    153.06 o 
  -5  12   5     4809.35     5099.69    247.58 o 
  -4  12   5     1110.33     1111.51    119.22 o 
  -3  12   5      456.76      594.73     88.47 o 
  -2  12   5     3339.37     3073.68    182.44 o 
  -1  12   5     2377.36     2385.45    164.64 o 
   0  12   5      321.49      345.72     68.70 o 
   1  12   5     2688.91     2837.85    182.52 o 
   2  12   5     1681.98     1559.97    250.37 o 
   3  12   5       95.40      138.25     62.71 o 
   4  12   5     5558.46     5029.75    300.15 o 
  -8  13   5      208.86      244.88     78.15 o 
  -7  13   5     7107.63     6744.88    339.60 o 
  -6  13   5      473.13      526.32     98.07 o 
  -5  13   5     5418.20     5046.96    257.94 o 
  -4  13   5     4988.31     4944.59    277.08 o 
  -3  13   5      671.46      612.73     93.87 o 
  -2  13   5     4789.62     4423.25    224.89 o 
  -1  13   5     1886.09     2020.52    222.22 o 
   0  13   5     9029.82     9040.06    338.84 o 
   1  13   5     3276.54     3181.58    215.37 o 
   2  13   5     1462.42     1257.28    173.65 o 
   3  13   5     2136.13     1789.86    242.91 o 
   4  13   5     2115.59     2083.89    207.87 o 
  -7  14   5     2682.69     2671.49    241.91 o 
  -6  14   5    19044.88    19317.70   1120.76 o 
  -5  14   5     8676.31     7775.63    323.03 o 
  -4  14   5    12646.63    11816.85    399.62 o 
  -3  14   5    17512.58    16356.25    689.89 o 
  -2  14   5     6543.68     5539.23    261.15 o 
  -1  14   5    22243.27    21043.85    560.93 o 
   0  14   5       41.40      102.84     65.75 o 
   1  14   5    19684.57    18873.43    614.83 o 
   2  14   5     2015.62     2271.39    298.01 o 
   3  14   5    11431.05    11006.35    564.16 o 
  -7  15   5     7602.35     6460.37    567.77 o 
  -6  15   5      672.06      797.28    181.41 o 
  -5  15   5     6829.89     6195.43    312.70 o 
  -4  15   5     4139.94     4056.29    313.94 o 
  -3  15   5     4113.46     3689.95    234.58 o 
  -2  15   5    17844.81    16178.06    482.82 o 
  -1  15   5      157.36      272.96     76.82 o 
   0  15   5     6298.21     6287.34    291.07 o 
   1  15   5       63.15       72.33     68.71 o 
   2  15   5    11277.15    11091.91    682.44 o 
  -6  16   5     2262.96     1955.11    265.02 o 
  -5  16   5      734.55      788.79    130.88 o 
  -4  16   5      324.39      288.49     96.46 o 
  -3  16   5      545.50      590.22    112.87 o 
  -2  16   5      267.07      222.97     81.24 o 
  -1  16   5     1059.78     1120.23    357.21 o 
   0  16   5     1469.61     1348.35    147.05 o 
   1  16   5      420.03      154.29    172.34 o 
  -4  17   5      647.96      644.46    128.57 o 
  -3  17   5       18.41      -53.98     59.71 o 
  -2  17   5      130.51       44.30     70.39 o 
  -1  17   5      974.68     1121.30    174.95 o 
   0  17   5     1376.84     1948.76    429.11 o 
 -11   0   6     9220.01     9016.36    437.19 o 
 -10   0   6      272.64      358.58    204.21 o 
  -9   0   6    24789.40    25568.19    805.69 o 
  -8   0   6    21267.35    20671.48    664.96 o 
  -7   0   6     4335.43     4071.91    243.93 o 
  -6   0   6    24714.16    24259.58    717.72 o 
  -5   0   6    25134.89    26420.75   1158.87 o 
  -4   0   6    71932.34    76751.30   2732.73 o 
  -3   0   6     3646.77     3603.11    338.43 o 
  -2   0   6    32730.72    34768.11   1349.11 o 
  -1   0   6     5887.31     5691.84    373.26 o 
   0   0   6    28640.47    28448.37   1104.99 o 
   1   0   6    11219.29    11573.07    332.44 o 
   2   0   6    19685.23    21052.22    929.53 o 
   3   0   6    35659.80    36779.29   1478.57 o 
   4   0   6      620.16      749.80    177.10 o 
   5   0   6     4656.77     5268.97    507.64 o 
 -11   1   6      144.41      259.00     76.24 o 
 -10   1   6     4181.83     4548.47    217.72 o 
  -9   1   6       10.98       61.82     46.66 o 
  -8   1   6    12446.95    12316.68    327.23 o 
  -7   1   6     6637.17     6532.61    278.09 o 
  -6   1   6     3050.57     3187.86    155.22 o 
  -5   1   6    35479.51    36459.82   1044.35 o 
  -4   1   6      167.58       96.14     50.31 o 
  -3   1   6     9829.09    10662.15    465.83 o 
  -2   1   6       77.54       48.05     60.12 o 
  -1   1   6    24165.15    24921.37    855.44 o 
   0   1   6    20123.86    21263.82    477.15 o 
   1   1   6      538.80      574.05     60.43 o 
   2   1   6     5904.15     6329.94    291.58 o 
   3   1   6     1098.82     1118.07    140.11 o 
   4   1   6    17703.51    17027.77   1146.06 o 
   5   1   6     1850.81     2168.19    236.22 o 
 -11   2   6      562.06      723.35    101.68 o 
 -10   2   6     1515.20     1761.94    141.58 o 
  -9   2   6     1442.19     1355.22    117.74 o 
  -8   2   6      160.45      204.06     54.00 o 
  -7   2   6      278.98      272.51     52.70 o 
  -6   2   6      117.51      141.59     45.07 o 
  -5   2   6     1097.52     1278.07    253.00 o 
  -4   2   6       80.16       79.14     38.91 o 
  -3   2   6      682.09      720.73     79.14 o 
  -2   2   6      523.85      548.17     71.13 o 
  -1   2   6     2478.98     2416.65    141.30 o 
   0   2   6      336.79      382.76     52.93 o 
   1   2   6     2188.67     2258.39    100.08 o 
   2   2   6     1153.93     1176.70    154.10 o 
   3   2   6     3612.73     3413.33    245.40 o 
   4   2   6     5352.14     5653.21    401.51 o 
   5   2   6      607.73      706.74    132.50 o 
 -11   3   6      454.66      518.17     91.30 o 
 -10   3   6       77.99      110.33     55.93 o 
  -9   3   6       84.68        2.45     44.96 o 
  -8   3   6      814.08      815.35     88.29 o 
  -7   3   6      981.99     1002.05     90.33 o 
  -6   3   6      412.83      395.51     73.65 o 
  -5   3   6     1517.51     1497.92    180.27 o 
  -4   3   6       74.20       72.40     36.05 o 
  -3   3   6      139.44      145.29     43.00 o 
  -2   3   6      420.99      467.63     57.02 o 
  -1   3   6     4009.29     4303.24    155.17 o 
   0   3   6      753.78      945.43     77.17 o 
   1   3   6        8.33       68.97     42.37 o 
   2   3   6        1.02       36.58     70.64 o 
   3   3   6     3403.53     3430.04    267.79 o 
   4   3   6      125.32       20.15     51.35 o 
   5   3   6       29.41        5.82     61.93 o 
 -10   4   6     3078.62     3095.43    185.37 o 
  -9   4   6     3713.98     3751.63    187.50 o 
  -8   4   6      623.72      629.06     78.46 o 
  -7   4   6       73.93       87.94     41.78 o 
  -6   4   6     1186.08     1083.87    158.29 o 
  -5   4   6     4609.92     4513.17    559.23 o 
  -4   4   6     4420.29     4522.99    201.32 o 
  -3   4   6     3335.74     3483.43    216.54 o 
  -2   4   6      136.47      130.40     45.37 o 
  -1   4   6      630.12      753.27     77.89 o 
   0   4   6      372.46      477.39     49.64 o 
   1   4   6     1955.24     2092.22    129.21 o 
   2   4   6       16.19        8.12     43.89 o 
   3   4   6     9977.11    10109.99    416.91 o 
   4   4   6     9345.24     9254.78    416.63 o 
   5   4   6      157.03      132.63     75.69 o 
 -10   5   6     1584.76     1547.88    444.89 o 
  -9   5   6      539.94      577.68    121.42 o 
  -8   5   6     9765.23     9819.70    348.63 o 
  -7   5   6     2210.45     1990.70    191.70 o 
  -6   5   6     3503.27     3060.64    388.37 o 
  -5   5   6     9506.43     8727.87    296.36 o 
  -4   5   6      396.86      458.45     57.76 o 
  -3   5   6     1831.85     1941.25    110.42 o 
  -2   5   6      245.07      247.17     45.20 o 
  -1   5   6    11618.51    12133.12    250.14 o 
   0   5   6    21841.76    22799.14    459.21 o 
   1   5   6     1003.24     1181.34     90.06 o 
   2   5   6     4895.23     4936.76    192.69 o 
   3   5   6      318.47      360.71     73.27 o 
   4   5   6    11408.91    11156.68    791.04 o 
   5   5   6     5247.42     4895.71    492.20 o 
 -10   6   6       80.86      238.83     81.43 o 
  -9   6   6    13366.87    13362.96    361.40 o 
  -8   6   6    12135.38    11910.50    328.06 o 
  -7   6   6     5233.91     5063.47    266.24 o 
  -6   6   6    11113.29    11266.62    442.04 o 
  -5   6   6     6277.50     6170.95    261.79 o 
  -4   6   6    41777.18    42945.31    755.15 o 
  -3   6   6      772.92      720.86     70.73 o 
  -2   6   6    25243.44    25676.47    495.59 o 
  -1   6   6     3762.67     3858.94    313.31 o 
   0   6   6    16526.58    17229.30    435.72 o 
   1   6   6     9351.94     8819.38    338.20 o 
   2   6   6     9195.82     9191.23    293.71 o 
   3   6   6    18121.81    17472.28    573.65 o 
   4   6   6      733.59      714.18    120.55 o 
 -10   7   6     6801.84     6603.93    262.33 o 
  -9   7   6     2441.57     2848.30    175.65 o 
  -8   7   6     6243.67     6391.76    244.14 o 
  -7   7   6     9092.01     8812.45    345.68 o 
  -6   7   6     4715.12     4802.30    242.57 o 
  -5   7   6    17330.94    16588.29    778.78 o 
  -4   7   6      379.53      486.27     62.04 o 
  -3   7   6    22080.08    22235.09    450.99 o 
  -2   7   6      517.20      449.32     71.30 o 
  -1   7   6    14792.79    15120.74    402.28 o 
   0   7   6     5497.22     5693.65    261.34 o 
   1   7   6     9646.47     9194.03    353.36 o 
   2   7   6     8481.50     8157.34    275.36 o 
   3   7   6     1539.76     1477.98    164.75 o 
   4   7   6     6780.02     6108.35    411.70 o 
  -9   8   6       27.47        3.68     56.20 o 
  -8   8   6     1040.00     1090.73    131.84 o 
  -7   8   6     1670.61     1490.41    144.08 o 
  -6   8   6     1171.69     1176.98    132.63 o 
  -5   8   6      652.61      730.46     75.51 o 
  -4   8   6      138.56      153.61     41.00 o 
  -3   8   6      345.13      417.28     70.65 o 
  -2   8   6      343.50      409.17     70.77 o 
  -1   8   6      571.95      598.98     86.20 o 
   0   8   6       26.30       91.10     51.13 o 
   1   8   6     1388.76     1369.94    145.44 o 
   2   8   6      962.31     1011.07    107.32 o 
   3   8   6       47.86      -11.48     44.73 o 
   4   8   6       76.08      137.34     66.45 o 
  -9   9   6      262.87      279.21     74.71 o 
  -8   9   6     3011.62     2786.43    172.99 o 
  -7   9   6     3196.73     3556.93    187.53 o 
  -6   9   6      495.53      392.26    111.20 o 
  -5   9   6     6473.01     6865.66    282.33 o 
  -4   9   6      204.41      240.05     55.70 o 
  -3   9   6     2385.40     2269.62    166.39 o 
  -2   9   6     1347.74     1498.29    128.57 o 
  -1   9   6    16691.18    16826.05    448.03 o 
   0   9   6     4778.49     5072.25    223.88 o 
   1   9   6      143.10       25.67     91.18 o 
   2   9   6       33.71       61.92     44.13 o 
   3   9   6     4059.81     3979.74    262.07 o 
  -9  10   6     7325.96     6880.17    478.07 o 
  -8  10   6     2324.72     2366.04    197.84 o 
  -7  10   6      716.94      686.12    157.13 o 
  -6  10   6       74.20       77.01     92.73 o 
  -5  10   6     3402.57     3391.91    194.23 o 
  -4  10   6     7324.41     6964.08    297.00 o 
  -3  10   6     1570.82     1608.88    136.10 o 
  -2  10   6     2553.56     2832.97    319.93 o 
  -1  10   6     2619.85     2529.53    170.22 o 
   0  10   6     2187.06     2132.88    169.17 o 
   1  10   6     2759.05     2939.36    219.05 o 
   2  10   6      740.27      685.98     90.26 o 
   3  10   6     7975.96     5310.61   1527.36 o 
  -8  11   6     5028.59     4545.13    468.87 o 
  -7  11   6      563.99      713.50    181.86 o 
  -6  11   6     2158.33     2437.89    267.88 o 
  -5  11   6     3290.96     3240.89    200.14 o 
  -4  11   6       49.35       92.32     53.35 o 
  -3  11   6     2464.36     2600.03    187.12 o 
  -2  11   6      970.40      988.22    181.64 o 
  -1  11   6     5078.96     4732.49    229.72 o 
   0  11   6     7430.80     7653.84    279.29 o 
   1  11   6      237.72      311.38     99.06 o 
   2  11   6     6790.33     6969.09    335.82 o 
   3  11   6      694.98      253.60    425.17 o 
  -8  12   6      896.30       53.34    209.39 o 
  -7  12   6     5902.52     6042.03    414.64 o 
  -6  12   6     8194.49     7848.28    466.14 o 
  -5  12   6      665.82      690.55    133.10 o 
  -4  12   6     9329.10     9107.98    325.72 o 
  -3  12   6       24.93       64.71     66.37 o 
  -2  12   6    10589.99    10186.94    345.54 o 
  -1  12   6     4930.70     5418.14    342.46 o 
   0  12   6     7138.88     7307.37    483.63 o 
   1  12   6     5960.02     6111.92    322.84 o 
   2  12   6     1103.68     1143.52    152.45 o 
  -7  13   6     5349.21     5482.43    406.98 o 
  -6  13   6     2092.39     2502.83    288.84 o 
  -5  13   6     9937.15     9078.39    574.49 o 
  -4  13   6      890.09      776.91    111.70 o 
  -3  13   6    16327.75    16296.28    476.71 o 
  -2  13   6     2176.85     2106.24    170.78 o 
  -1  13   6     4765.41     5036.43    253.73 o 
   0  13   6       98.59      145.45    120.09 o 
   1  13   6     9281.96     9365.89    399.24 o 
   2  13   6     6998.88     6031.58    495.81 o 
  -6  14   6     2073.62     2083.16    329.39 o 
  -5  14   6      508.78      435.62    113.13 o 
  -4  14   6        5.79       37.35     60.92 o 
  -3  14   6      764.72      732.51    141.23 o 
  -2  14   6      109.86      212.26     74.59 o 
  -1  14   6      288.82      465.52     99.89 o 
   0  14   6      274.08      334.36     93.53 o 
   1  14   6      214.83      133.13     75.63 o 
  -5  15   6     5329.63     4992.33    354.62 o 
  -4  15   6       25.16       18.53     61.20 o 
  -3  15   6     4210.96     4389.97    308.20 o 
  -2  15   6       14.00       -1.33     57.27 o 
  -1  15   6    10837.82    11518.39    480.26 o 
 -10   1   7     2446.29     2600.92    227.11 o 
  -9   1   7     1090.76     1141.87    112.16 o 
  -8   1   7     8337.17     7929.66    260.86 o 
  -7   1   7       27.64       -9.29     57.02 o 
  -6   1   7    10014.37     9948.77    452.44 o 
  -5   1   7     2340.99     2401.30    239.87 o 
  -4   1   7     6597.01     7421.65    404.47 o 
  -3   1   7     1432.84     1595.59    126.22 o 
  -2   1   7    12552.80    13367.79    489.29 o 
  -1   1   7    14237.60    16285.31    684.74 o 
   0   1   7      331.71      354.98     59.99 o 
   1   1   7     3861.86     4463.87    274.81 o 
   2   1   7     1232.63     1391.85    165.05 o 
   3   1   7     4659.68     4793.39    322.35 o 
 -10   2   7     8250.69     7980.62    368.27 o 
  -9   2   7    10309.73    10464.60    312.92 o 
  -8   2   7       32.13       25.53     53.31 o 
  -7   2   7     2454.28     2528.86    251.61 o 
  -6   2   7      595.58      571.40    133.55 o 
  -5   2   7    19829.00    20653.64    852.97 o 
  -4   2   7     6581.02     6925.79    366.97 o 
  -3   2   7     4797.42     5301.04    229.11 o 
  -2   2   7    10693.50    11819.63    701.66 o 
  -1   2   7     2522.84     3062.08    173.38 o 
   0   2   7     9059.56     9549.60    253.43 o 
   1   2   7      581.17      747.51    114.68 o 
   2   2   7    12211.77    12914.90    500.57 o 
   3   2   7     8119.84     8468.87    402.08 o 
  -9   3   7     5308.28     5208.40    276.84 o 
  -8   3   7     3506.17     3132.46    271.95 o 
  -7   3   7      950.95     1041.32    169.98 o 
  -6   3   7     5534.87     6023.26    372.97 o 
  -5   3   7     1280.75     1660.49    208.09 o 
  -4   3   7      765.77      775.59    139.94 o 
  -3   3   7      861.23      887.36     82.87 o 
  -2   3   7     4233.00     4836.47    199.19 o 
  -1   3   7    18950.59    19696.55    412.27 o 
   0   3   7     4801.82     4957.85    160.93 o 
   1   3   7     3831.44     4050.34    263.60 o 
   2   3   7     1183.63     1469.53    169.80 o 
   3   3   7     3483.80     3116.23    266.00 o 
  -9   4   7     2395.47     2336.82    194.76 o 
  -8   4   7      380.37      302.40    100.34 o 
  -7   4   7     2120.43     2410.16    249.68 o 
  -6   4   7      195.87      108.40     90.49 o 
  -5   4   7     6656.78     7555.50    580.91 o 
  -4   4   7     2294.17     2235.11    174.83 o 
  -3   4   7     1515.53     1595.87    109.37 o 
  -2   4   7     6490.11     7096.98    212.57 o 
  -1   4   7      346.39      315.97    100.54 o 
   0   4   7     5254.01     5403.80    219.35 o 
   1   4   7      146.93      171.91     65.24 o 
   2   4   7     5639.08     5753.34    532.45 o 
   3   4   7     5410.27     5834.44    490.89 o 
  -9   5   7      124.80      100.98     63.77 o 
  -8   5   7     3788.60     4024.55    204.35 o 
  -7   5   7       25.69       64.60    100.42 o 
  -6   5   7     6276.60     6057.91    537.01 o 
  -5   5   7      233.90      287.89     77.85 o 
  -4   5   7     6840.62     7024.93    448.12 o 
  -3   5   7     2657.49     2992.04    161.48 o 
  -2   5   7     2011.85     2198.11    130.46 o 
  -1   5   7     2841.69     3510.33    186.36 o 
   0   5   7     2474.69     2592.93    162.99 o 
   1   5   7     5473.21     5071.19    616.07 o 
   2   5   7      354.79      331.31     84.56 o 
   3   5   7     1706.47     1362.23    246.26 o 
  -9   6   7      273.08      185.36     67.91 o 
  -8   6   7       86.47      185.82     81.79 o 
  -7   6   7     1169.26     1401.17    154.99 o 
  -6   6   7     1075.49     1319.85    146.06 o 
  -5   6   7      415.60      403.52     88.47 o 
  -4   6   7      477.98      629.33    101.30 o 
  -3   6   7      601.20      661.70     76.68 o 
  -2   6   7       17.13       11.88     42.75 o 
  -1   6   7      535.43      609.00     89.94 o 
   0   6   7       42.61      120.29     59.79 o 
   1   6   7      197.87      174.16     70.16 o 
   2   6   7      663.53      667.59    115.49 o 
  -9   7   7     2640.65     2669.70    205.45 o 
  -8   7   7     7697.40     7770.61    393.55 o 
  -7   7   7       27.81      101.67     83.79 o 
  -6   7   7    15563.84    15184.43    488.10 o 
  -5   7   7     2029.52     2040.54    172.29 o 
  -4   7   7     3762.02     3865.45    226.60 o 
  -3   7   7     1624.26     1680.53    117.23 o 
  -2   7   7    14138.36    14618.27    517.98 o 
  -1   7   7    15303.32    15671.96    430.34 o 
   0   7   7       54.04       47.89     58.29 o 
   1   7   7     3631.38     3546.98    391.82 o 
   2   7   7      388.83      479.06    100.39 o 
  -8   8   7      126.95      205.24    102.12 o 
  -7   8   7    11386.89    11059.27    393.87 o 
  -6   8   7       55.17       91.87     66.36 o 
  -5   8   7    26128.88    26740.68    677.10 o 
  -4   8   7     6828.29     7191.80    278.02 o 
  -3   8   7    10477.13    11385.69    503.09 o 
  -2   8   7    10380.58    11008.75    347.78 o 
  -1   8   7     3780.71     4388.80    219.99 o 
   0   8   7    11863.27    11816.80    436.38 o 
   1   8   7      682.90      861.43    268.11 o 
  -8   9   7     3467.13     3319.04    274.93 o 
  -7   9   7      182.16      265.77     98.88 o 
  -6   9   7     8775.12     8717.47    350.49 o 
  -5   9   7      302.98      499.57    149.50 o 
  -4   9   7     3367.38     3342.33    252.34 o 
  -3   9   7     3169.65     3650.34    278.16 o 
  -2   9   7     1212.06     1212.60    124.48 o 
  -1   9   7    10642.67    11080.30    355.15 o 
   0   9   7      116.86       77.80     71.21 o 
   1   9   7     6382.18     6241.76    322.74 o 
  -7  10   7     1682.93     1479.73    223.75 o 
  -6  10   7       74.33       34.21    100.00 o 
  -5  10   7      337.53      179.61    101.43 o 
  -4  10   7       90.47      202.37     79.08 o 
  -3  10   7      604.28      533.52     97.44 o 
  -2  10   7     2234.26     2509.18    181.91 o 
  -1  10   7      347.67      418.76     84.78 o 
   0  10   7     3365.26     3256.80    239.88 o 
   1  10   7     2522.31     2329.22    212.37 o 
  -6  11   7      417.09      403.74    210.45 o 
  -5  11   7       69.37      -77.43     88.25 o 
  -4  11   7     2565.32     2681.00    187.49 o 
  -3  11   7     1962.45     2062.79    169.02 o 
  -2  11   7      175.76      302.44     78.21 o 
  -1  11   7      415.42      526.71     94.70 o 
   0  11   7     2520.61     2372.07    306.89 o 
  -5  12   7      111.43       94.20     88.40 o 
  -4  12   7      341.99      315.59    120.31 o 
  -3  12   7      900.91      997.34    124.95 o 
  -2  12   7       96.94      169.89     70.96 o 
  -1  12   7     1042.97     1046.24    166.60 o 
  -7   0   8     4471.08     4232.99    494.83 o 
  -6   0   8    22742.15    21645.29   1096.11 o 
  -5   0   8    16896.26    17049.57    914.41 o 
  -4   0   8     2664.71     3031.40    378.19 o 
  -3   0   8    15147.42    16810.04    867.10 o 
  -2   0   8       73.29      373.59    167.90 o 
  -1   0   8    13559.37    15770.56    721.87 o 
   0   0   8      355.90      444.89    161.99 o 
   1   0   8    16362.50    20650.05   1041.57 o 
  -8   1   8     1069.50      109.18    193.36 o 
  -7   1   8    11842.06    12781.95    572.82 o 
  -6   1   8     4070.93     4720.43    353.84 o 
  -5   1   8      973.70     1331.59    193.97 o 
  -4   1   8     3503.11     3910.42    298.62 o 
  -3   1   8     1022.49     1349.55    183.25 o 
  -2   1   8    14791.88    17190.59    476.83 o 
  -1   1   8     2257.76     2797.00    165.51 o 
   0   1   8     3464.44     4714.91    332.74 o 
   1   1   8     2046.92     2619.78    248.83 o 
  -8   2   8       45.33      -48.62    216.36 o 
  -7   2   8       20.75      -85.18     92.57 o 
  -6   2   8      530.65      549.33    151.11 o 
  -5   2   8      179.89       59.25     98.15 o 
  -4   2   8       76.81       90.62     93.69 o 
  -3   2   8      134.43      290.47    106.56 o 
  -2   2   8      951.79      979.90    100.07 o 
  -1   2   8      130.92      108.69     53.64 o 
   0   2   8     1199.49     1807.80    315.10 o 
   1   2   8       32.42       39.76     97.59 o 
  -8   3   8       62.26       12.74    141.78 o 
  -7   3   8      379.46      352.77    140.38 o 
  -6   3   8      529.21      534.57    143.62 o 
  -5   3   8        7.41      -95.61    109.09 o 
  -4   3   8       89.71       39.11     61.19 o 
  -3   3   8     1035.30     1151.98    132.00 o 
  -2   3   8      644.82      783.21     89.57 o 
  -1   3   8       88.37      157.39     56.38 o 
   0   3   8       82.74        1.97     89.70 o 
   1   3   8      203.99      337.11    155.74 o 
  -7   4   8      353.73      377.20    205.03 o 
  -6   4   8     1794.42     1714.89    234.83 o 
  -5   4   8     1329.03     1491.21    156.01 o 
  -4   4   8      165.22      193.99     78.40 o 
  -3   4   8      324.29      261.58     75.71 o 
  -2   4   8      801.15      808.56     91.41 o 
  -1   4   8      159.14      192.34     60.72 o 
   0   4   8     1093.69      912.77    182.36 o 
  -7   5   8     4187.49     4480.40    542.80 o 
  -6   5   8     3192.02     3060.80    328.72 o 
  -5   5   8      192.60      281.96     84.74 o 
  -4   5   8     1325.19     1555.46    155.19 o 
  -3   5   8      851.93     1126.63    142.57 o 
  -2   5   8     8702.93     9379.47    272.38 o 
  -1   5   8     4346.33     4666.16    278.78 o 
   0   5   8     1038.31     1018.90    189.26 o 
  -7   6   8     1605.23      591.07    871.37 o 
  -6   6   8     9058.13     9661.64    746.84 o 
  -5   6   8    10381.96    10499.98    380.71 o 
  -4   6   8     2389.92     2696.44    200.80 o 
  -3   6   8    10092.63    11550.81    380.71 o 
  -2   6   8        4.79      154.13     65.73 o 
  -1   6   8    10428.33    11272.68    815.02 o 
   0   6   8      622.53      675.87    184.00 o 
  -6   7   8     4378.11     4469.23    549.04 o 
  -5   7   8     3614.72     3379.69    301.73 o 
  -4   7   8     6903.48     7454.60    324.24 o 
  -3   7   8      777.11     1202.28    179.35 o 
  -2   7   8     8004.37     8459.02    478.16 o 
  -1   7   8       22.66      204.66     81.94 o 
  -5   8   8       17.15       -2.90     70.07 o 
  -4   8   8       60.12      114.50    102.28 o 
  -3   8   8      123.12      197.51    102.66 o 
  -2   8   8      178.01      244.24     79.10 o 
                                                 
